# Supplementary material for: The relationship between family environments growing up and behavioral health among LGBTQ+ adults: The mediating role of internalized homonegativity
Source: PLoS One. 2025 Jun 27;20(6):e0327370. doi: 10.1371/journal.pone.0327370 (PMC12204554; doi:10.1371/journal.pone.0327370)
Supplement: S1 File — (XLSX) [file pone.0327370.s001.xlsx]

## Sheet: Sheet1
age	gender2	sexual2	race2	immigrant	geogorigin	polifamily	neg1	neg2	neg3	neg4	neg5	neg6	neg7	neg8	neg9	neg10	neg11	moral1	moral2	moral3	moral4	moral5	aff1	aff2	aff3	aff4	aff5	aff6	aff7	messgfm1	messgfm2	messgfm3	messgfm3ad	messgfm4	messgfm5	messgfm5ad	openfam	alc1	alc2	alc3	alc4	alc5	alc6	alc7	anx1	anx2	anx3	anx4	anx5
33	1	2	3	0	1	5	2	2	2	4	3	2	2	2	2	2	3	2	2	2	2	2	7	5	5	7	7	6	6	1	1	1	5	1	1	5	1	2	2	1	1	1	1	1	1	2	2	1	1
36	0	2	6	0	1	5	1	1	1	1	1	1	1	1	1	1	1	1	1	1	1	1	2	2	2	7	6	4	7	1	1	5	1	1	5	1	2	1	1	1	1	1	1	1	1	1	1	1	1
25	0	1	2	0	1	1	1	1	1	1	1	1	1	1	1	1	1	1	1	1	1	1	7	5	5	7	7	7	7	1	1	1	5	1	1	5	2	1	1	1	1	1	1	1	1	1	1	2	2
31	0	1	1	0	2	6	2	2	2	2	2	2	2	2	6	4	2	2	2	1	2	2	6	4	4	7	6	6	6	1	1	1	5	1	1	5	1	1	1	1	1	1	1	1	1	2	1	3	2
31	0	2	4	0	2	4	1	1	1	1	1	1	1	1	1	1	1	1	1	1	1	1	7	7	4	7	7	7	7	1	1	5	1	1	5	1	1	1	1	1	1	1	1	1	1	1	1	1	1
28	0	2	1	0	1	8	1	1	1	1	1	2	1	1	1	2	1	1	1	1	1	1	3	5	5	2	7	4	7	4	2	5	1	5	5	1	1	3	3	3	2	3	4	1	1	3	2	2	3
34	0	1	1	0	1	3	1	1	1	3	1	2	1	1	2	2	2	1	1	1	1	1	7	4	4	7	7	6	6	1	1	4	2	1	4	2	1	1	1	1	1	1	1	1	1	1	1	3	3
33	0	3	1	0	1	8	1	1	1	1	1	1	1	1	1	1	1	1	1	1	1	1	6	5	6	7	6	6	7	5	5	5	1	5	5	1	1	1	2	1	2	1	1	1	2	3	2	3	3
26	1	3	1	0	0	7	1	1	1	1	1	1	1	1	1	1	1	1	1	1	1	1	7	7	4	7	7	7	7	1	1	5	1	1	5	1	1	2	2	2	2	1	1	1	2	2	1	3	2
54	0	1	1	0	1	5	1	1	1	1	1	1	1	1	1	1	1	1	1	1	1	1	6	7	6	7	7	7	7	1	1	5	1	1	2	4	1	2	2	2	1	1	1	1	1	1	1	1	1
50	0	2	1	0	1	9	2	2	2	2	2	2	2	2	2	2	2	2	2	2	2	2	4	4	4	1	6	4	2	1	1	3	3	1	3	3	1	4	4	4	3	2	3	2	1	1	2	1	1
28	1	1	1	0	1	8	1	1	1	4	1	1	1	1	1	1	1	1	1	1	1	1	7	7	7	7	7	7	7	4	4	5	1	4	5	1	1	1	1	1	1	1	1	1	1	1	2	3	4
31	0	3	4	1	2	5	1	1	1	1	1	1	1	1	1	1	1	1	1	1	1	1	7	5	5	7	7	7	7	4	4	5	1	5	5	1	1	1	1	1	1	1	1	1	2	1	1	2	2
55	0	1	1	0	0	5	1	1	1	2	1	2	1	1	2	1	2	1	1	2	1	1	7	4	5	6	7	6	7	4	2	5	1	3	5	1	2	1	1	1	1	1	1	1	1	2	1	3	3
53	1	2	1	0	1	7	1	1	1	1	1	5	1	1	1	1	1	1	1	1	1	1	6	4	4	7	7	4	7	1	1	3	3	2	3	3	1	1	1	1	1	1	1	1	1	1	1	3	4
32	0	2	3	1	1	2	1	1	1	1	1	1	1	1	1	1	1	1	1	1	1	1	7	6	4	7	7	7	7	1	1	1	5	1	2	4	2	1	1	1	1	1	1	1	2	2	1	3	3
27	0	1	3	1	1	1	1	1	1	1	1	1	1	1	1	1	1	1	1	1	1	1	7	7	4	7	7	7	7	2	2	2	4	2	3	3	1	1	1	1	1	1	1	1	1	1	1	2	2
40	0	1	2	1	1	8	1	1	1	2	1	2	1	1	1	1	1	4	1	1	1	1	7	7	7	7	7	7	7	4	4	5	1	2	5	1	1	1	1	1	1	1	1	1	1	1	1	1	1
29	0	2	1	0	1	2	3	1	2	1	1	2	1	3	2	2	2	1	1	1	1	1	6	4	4	6	7	5	6	2	1	3	3	1	3	3	2	1	1	2	2	1	1	1	2	2	1	2	1
29	0	2	6	0	1	1	1	1	1	1	1	1	1	1	6	1	2	1	1	1	1	1	5	5	5	6	7	6	7	1	1	4	2	1	3	3	1	1	1	1	1	1	1	1	4	4	3	4	4
40	0	2	4	0	1	4	1	1	1	1	1	1	1	1	1	1	1	1	1	1	1	1	5	6	6	6	6	6	6	1	1	5	1	1	5	1	1	1	1	1	1	1	1	1	1	1	1	1	1
31	0	1	1	0	2	8		1	1	1	1	1	1	1	1	1	1	1	1	1	1	1	7	7	7	7	7	7	7	3	3	5	1	3	5	1	1	1	1	1	1	1	1	1	1	1	1	2	2
44	0	1	1	0	2	3	1	1	1	2	1	1	1	1	1	1	1	1	1	1	1	1	6	7	7	7	7	7	7	2	1	5	1	2	5	1	1	1	1	1	1	1	1	1	2	4	3	3	4
37	0	2	1	0	0	7	1	1	1	5	1	3	1	1	1	1	1	1	1	1	1	1	3	4	4	6	7	5	7	1	1	5	1	1	5	1	1	2	2	3	3	2	1	1	1	2	1	3	3
21	0	2	1	0	0	1	1	1	1	1		1	1	1	1	1	1	1	1	1	1	1	5	6	4	5	7	6	6	3	3	3	3	3	3	3	3	1	1	1	1	1	1	1	1	3	1	3	2
57	0	1	1	0	1	8	1	1	1	1	1	1	1	1	1	1	1	1	1	1	1	1	7	6	6	7	5	7	7	5	5	5	1	5	5	1	1	1	1	1	1	1	1	1	1	2	1	1	1
20	0	1	1	0	0	2	2	2	2	3	2	1	1	1	3	1	1	1	1	1	1	1	6	3	4	6	6	6	6	2	1	2	4	1	2	4	1	1	1	1	1	1	1	1	2	2	3	3	1
41	0	2	1	0	2	6	1	1	1	1	1	1	1	1	1	1	1	1	1	1	1	1	7	7	7	7	7	7	7	2	2	2	4	2	2	4	2	1	1	1	1	1	1	1	1	3	1	2	2
39	0	2	1	0	0	1	1	1	1	1	1	1	1	1	1	1	1	1	1	1	1	1	7	7	7	7	7	7	7	1	1	1	5	1	1	5	2	1	1	1	1	1	1	1	1	1	1	2	2
27	0	1	1	1	1	7	1	1	1	2	1	1	1	1	1	1	1	1	1	1	1	1	6	5	6	7	7	7	7	2	2	5	1	3	5	1	1	3	2	2	2	1	3	2	1	3	1	3	3
27	0	1	1	0	1	9	1	1	1	1	1	1	1	1	1	1	1	1	1	1	1	1	4	7	7	7	7	7	7	5	5	5	1	5	5	1	1	1	1	1	1	1	1	1	1	1	1	1	1
34	0	2	3	0	1	5	1	1	1	1	1	1	1	1	1	1	1	1	1	1	1	1	6	6	6	4	7	7	5	1	1	1	5	1	5	1	1	1	1	1	1	1	1	1	1	1	1	1	1
31	0	2	1	0	1	4	2	2	2	3	2	3	2	1	2	3	2	1	1	2	1	2	4	4	2	4	6	4	4	2	3	5	1	3	5	1	1	1	2	2	2	1	1	1	1	3	2	2	2
31	0	1	1	0	0	7	2	5	2	2	2	1	1	1	3	5	5	1	1	1	1	1	7	3	3	7	6	4	7	3	2	5	1	3	4	2	1	1	1	1	1	1	1	1	1	1	1	2	1
30	1	1	3	0	0	5	1	1	1	2	1	2	1	1	1	1	1	1	1	1	1	1	7	7	5	7	7	7	7	4	4	5	1	5	5	1	1	1	1	1	1	1	1	1	2	1	1	2	2
26	1	3	2	1	1	7	2	1	2	3	1	5	1	1	1	1	1	1	1	1	1	1	6	6	6	6	7	6	6	1	1	5	1	1	5	1	1	1	1	1	1	1	1	1	2	2	2	3	2
27	0	1	1	0	1	8	1	1	1	1	1	1	1	1	1	1	1	1	1	1	1	1	6	7	7	7	7	7	7	2	2	5	1	2	4	2	1	1	1	1	1	1	1	1	1	1	1	2	3
31	0	3	1	0	0	3	2	2	2	5	1	2	2	1	4	2	1	1	1	1	1	1	6	5	5	6	7	6	6	1	2	4	2	2	4	2	1	1	1	1	2	1	1	1	1	1	1	4	4
39	0	2	1	0	1	6	1	1	1	1	1	1	1	1	1	1	1	1	1	1	1	1	6	4	4	7	7	6	7	2	2	5	1	3	5	1	1	3	3	3	3	3	3	3	2	2	1	3	1
35	0	2	1	0	1	2	1	1	1	1	1	1	1	1	1	1	1	1	1	1	1	1	5	4	4	7	7	7	7	1	1	1	5	1	2	4	2	1	1	1	1	1	1	1	1	2	1	4	3
46	0	2	1	0	2	3	1	1	1	1	1	1	1	1	1	1	1	1	1	1	1	1	7	7	6	7	7	7	7	1	1	2	4	1	1	5	1	1	1	1	1	1	1	1	1	1	1	1	1
36	0	1	1	0	1	9	1	1	1	5	1	5	1	1	1	3	1	1	1	1	1	1	7	7	7	7	7	7	7	3	4	5	1	4	5	1	1	3	3	3	3	3	4	4	3	3	2	4	4
54	0	1	1	0	1	2	1	1	2	2	2	2	2	1	2	2	2	1	1	2	1	2	6	6	5	6	6	6	6	1	1	5	1	1	5	1	1	1	1	1	1	1	1	1	1	1	1	1	2
28	0	2	3	0	2	5	1	1	1	1	1	1	1	1	1	1	1	1	1	1	1	1	6	6	6	7	7	7	7	1	1	1	5	1	1	5	1	1	1	1	1	1	1	1	1	1	1	2	1
29	0	1	1	0	1	2	1	1	1	4	1	1	1	1	1	1	1	1	1	1	1	1	5	5	6	6	6	6	7	1	1	1	5	1	1	5	1	1	1	2	2	1	1	1	3	2	1	2	2
32	0	2	1	0	1	8	2	2	3	2	3	3	3	2	2	3	2	6	2	2	2	2	4	4	4	4	6	4	6	2	1	5	1	1	5	1	1	1	1	1	1	1	1	1	2	1	2	3	2
31	0	1	1	0	1	7	2	1	2	2	4	3	2	1	6	2	2	1	1	4	2	1	6	5	4	6	4	6	7	1	1	5	1	2	5	1	1	3	3	3	3	4	4	2	3	1	1	3	3
42	1	3	1	0	1	5	1	1	1	1	1	1	1	1	1	1	1	1	1	1	1	1	7	7	7	7	7	7	7	3	3	5	1	3	5	1	2	1	1	1	1	1	1	1	1	1	1	3	3
31	0	1	1	0	2	3	1	1	1	3	1	1	1	1	3	1	3	1	1	1	1	1	6	4	3	7	7	6	7	2	1	3	3	2	4	2	1	1	1	1	1	1	1	1	1	1	2	2	1
23	0	1	1	0	0	1	1	1	1	7	7	1	1	1	1	1	1	1	1	1	1	5	7	7	5	7	7	6	5	1	1	1	5	1	5	1	1	1	1	1	1	1	1	1	1	1	1	1	1
38	0	2	1	0	0	6	1	1	1	4	1	3	1	1	1	1	1	1	1	1	1	1	5	4	3	7	7	5	7	3	2	5	1	3	5	1	1	1	1	1	1	1	1	1	1	1	1	3	1
39	0	2	1	0	1	3	1	1	1	1	1	1	1	1	1	1	1	1	1	1	1	1	7	5	5	6	7	6	7	2	2	2	4	2	2	4	2	2	2	2	1	1	1	1	1	1	1	1	1
58	0	3	1	0	0	7	3	1	2	4	1	2	2	1	2	3	1	2	1	1	1	1	7	5	5	7	7	6	7	2	3	5	1	2	5	1	1	1	1	1	1	1	1	2	2	3	2	2	1
60	0	1	1	0	1	3	1	1	1	1	1	1	1	1	1	1	1	1	1	1	1	1	5	7	5	7	7	6	7	3	1	5	1	2	5	1	2	1	1	1	1	1	1	1	1	1	1	1	1
42	0	2	1	0	2	4	4	1	2	3	2	1	1	1	1	1	1	1	1	1	1	1	5	4	4	4	5	5	5	1	1	1	5	1	1	5	1	2	2	2	2	1	1	1	1	1	1	2	2
26	0	2	1	0	1	1	1	1	1	1	1	1	1	1	1	1	1	1	1	1	1	1	7	7	7	7	7	7	7	1	1	1	5	1	5	1	1	4	4	4	4	2	4	4	2	3	4	3	4
31	1	1	1	0	0	4	1	1	1	3	1	3	1	1	1	1	1	1	1	1	1	1	7	7	5	7	7	7	7	1	2	3	3	1	4	2	1	1	1	1	1	1	1	1	1	2	1	2	1
54	0	1	1	0	1	2	1	1	1	1	1	1	1	1	1	1	1	1	1	1	1	1	7	5	5	7	7	7	7	1	1	1	5	1	1	5	2	1	1	1	1	1	1	1	1	1	1	1	1
23	0	1	1	0	2	6	1	1	1	4	1	4	1	1	1	1	1	7	1	1	1	1	7	7	7	7	7	7	7	3	3	5	1	3	5	1	2	1	1	1	1	1	1	1	1	2	2	2	1
34	0	2	3	0	1	1	1	1	1	1	1	1	1	1	1	1	1	1	1	1	1	1	6	6	6	4	6	6	6	1	1	2	4	1	2	4	2	1	1	1	1	1	1	1	1	1	1	2	2
20	0	2	1	0	2	8	1	1	1	1	1	4	1	1	1	1	1	1	1	1	1	1	6	7	7	7	7	7	7	5	2	5	1	5	4	2	4	1	1	1	1	1	1	2	1	1	1	3	3
39	0	2	1	0	1	2	1	1	1	1	1	1	1	1	1	1	1	1	1	1	1	1	5	4	4	6	6	6	6	1	1	5	1	1	5	1	1	1	1	1	1	1	1	1	1	1	1	2	1
26	0	2	1	0	0	3	4	2	3	1	1	2	1	1	2	2	1	1	1	1	1	1	5	6	4	7	7	6	7	1	1	1	5	1	1	5	2	2	2	2	3	2	3	2	1	3	3	4	3
29	0	2	1	0	1	7	1	1	1	1	1	1	1	1	1	1	1	1	1	1	1	1	5	2	4	5	7	4	7	1	1	1	5	1	1	5	1	1	1	1	1	1	1	1	1	1	1	2	2
23	1	1	4	1	1	8	1	1	1	1	1	1	1	1	1	1	1	1	1	1	1	1	7	7	7	7	7	7	7	3	3	5	1	3	5	1	1	1	2	1	2	1	1	1	1	3	1	3	3
22	0	2	1	0	0	9	1	1	1	1	1	1	1	1	1	1	1	1	1	1	1	1	6	5	5	7	7	7	7	4	4	4	2	4	4	2	1	1	1	1	1	1	1	1	1	1	1	1	1
49	0	2	1	0	1	6	2	2	2	2	2	2	2	1	2	3	2	1	1	1	1	1	6	6	6	6	6	5	7	2	1	5	1	2	5	1	1	1	1	1	1	1	1	1	1	1	1	3	2
35	0	2	1	0	1	2	1	1	1	1	1	2	1	1	1	1	1	1	1	1	1	1	5	4	5	6	7	4	7	2	2	3	3	2	3	3	1	1	1	1	1	1	1	1	2	2	2	2	3
45	0	3	1	0	0	1	1	1	1	1	1	1	1	1	1	1	1	1	1	1	1	1	7	7	6	5	7	6	7	3	3	5	1	3	4	2	1	3	3	3	2	3	3	2	1	1	1	2	3
58	0	2	1	0	1	1	1	1	1	1	1	1	1	1	1	1	1	1	1	1	1	1	6	6	6	6	7	6	6	1	1	4	2	1	4	2	3	1	1	1	1	1	1	1	1	1	1	2	1
22	0	2	1	0	1	2	2	2	2	2	2	2	2	2	2	2	2	2	2	2	2	2	4	5	4	5	5	4	6	1	1	3	3	1	3	3	1	4	4	4	3	3	3	3	1	1	1	3	3
26	0	2	3	1	2	6	2	2	2	1	4	2	2	2	2	2	2	4	4	1	3	4	4	4	5	4	4	4	4	2	2	5	1	1	5	1	1	1	2	1	3	1	1	1	1	1	1	2	1
26	0	1	1	0	1	9	1	1	7	1	1	1	1	1	1	1	1	1	1	1	1	1	7	7	7	7	7	7	7	5	5	5	1	5	5	1	1	2	2	2	2	1	1	1	1	2	1	2	2
44	0	2	1	0	2	7	1	1	1	1	1	1	1	1	1	1	1	1	1	1	1	1	6	6	4	6	7	6	6	3	3	3	3	3	5	1	1	1	1	1	1	1	1	1	1	1	1	3	2
28	0	3	1	0	0	7	1	1	1	5	1	1	1	1	1	1	1	1	1	1	1	1	7	6	7	7	7	7	7	3	2	5	1	2	5	1	2	2	3	2	2	1	1	1	1	1	1	2	2
43	0	1	3	0	1	3	1	1	1	1	1	1	1	1	1	1	1	1	1	1	1	1	7	6	6	7	7	7	7	1	1	5	1	1	5	1	1	1	1	1	1	1	1	1	1	1	1	3	3
42	0	2	2	0	1	5	1	1	1	1	1	1	1	1	1	1	1	1	1	1	1	1	5	5	4	4	6	7	6	2	2	4	2	2	4	2	1	1	1	1	1	1	1	1	1	1	1	1	1
23	0	2	1	0	2	6	2	2	2	2	4	2	2	2	2	2	2	2	2	2	2	2	5	6	6	6	7	6	6	1	1	5	1	1	5	1	1	1	1	1	1	1	1	1	2	1	2	3	3
31	0	3	1	0	2	2	1	1	1	1	1	1	1	1	1	1	1	1	1	1	1	1	7	4	4	7	7	7	7	1	1	1	5	1	1	5	2	1	2	2	3	1	2	1	2	2	1	3	3
60	0	1	1	0	0	7	4	5	1	2	1	1	1	1	3	3	1	1	1	1	1	1	6	3	1	6	7	5	6	5	5	5	1	5	5	1	2	1	1	1	1	1	1	1	1	1	1	3	2
34	0	3	4	0	0	5	1	1	1	1	1	1	1	1	1	1	1	1	1	1	1	1	7	7	7	7	7	7	7	1	1	5	1	1	5	1	2	1	1	1	1	1	1	1	1	1	1	1	1
30	0	2	1	1	1	7	1	1	1	1	1	1	1	1	1	1	1	1	1	1	1	1	6	6	6	7	7	6	7	3	3	5	1	3	5	1	1	1	1	1	1	1	1	1	2	1	1	2	1
52	0	1	1	0	1	6	1	1	2	2	2	1	1	1	1	1	1	1	1	1	1	1	7	4	3	6	7	6	7	4	3	4	2	4	3	3	1	1	1	1	1	1	1	1	1	1	1	2	2
70	0	1	1	0	2	2	1	1	1	1	1	1	1	1	1	1	1	1	1	1	1	1	7	7	7	7	7	7	7	2	2	3	3	2	3	3	2	1	1	1	1	1	1	1	1	1	1	2	1
22	0	2	1	0	1	2	1	1	1	1	2	1	1	1	2	1	1	1	1	1	1	1	5	5	4	7	7	6	7	2	1	4	2	3	1	5	1	1	1	1	1	1	1	1	1	2	1	2	1
29	0	2	1	0	0	8	1	1	1	5	1	1	1	1	1	1	1	1	1	1	1	1	7	7	7	7	7	7	7	5	5	5	1	5	5	1	1	1	1	1	1	1	1	1	1	2	1	4	4
32	1	2	1	0	1	9	1	1	1	1	1	1	1	1	1	1	1	1	1	1	1	1	7	7	7	7	7	7	7	5	5	5	1	5	5	1	1	1	1	1	1	1	1	1	3	3	2	4	4
26	0	2	1	0	1	8	1	2	2	2	4	4	2	1	1	2	2	1	1	2	2	1	3	4	2	4	7	4	4	1	1	5	1	1	5	1	1	1	1	1	1	1	1	1	2	3	2	2	1
25	0	2	1	0	1	8	1	1	1	2	1	1	1	1	1	1	1	1	1	1	1	1	6	7	7	7	7	7	7	1	1	1	5	1	1	5	1	1	1	1	1	1	1	1	3	2	2	3	2
30	0	2	1	0	1	2	2	1	3	1	1	1	1	1	1	5	1	1	1	1	1	1	5	4	3	7	6	5	7	1	1	1	5	1	1	5	1	3	3	2	2	1	1	2	3	1	2	3	2
32	1	1	4	1	2	5	1	1	1	1	1	1	1	1	1	1	1	1	1	1	1	1	7	7	4	7	7	7	7	3	3	5	1	3	5	1	1	1	1	1	1	1	1	1	1	1	1	2	2
41	0	1	3	0	1	8	1	1	1	1	1	1	1	1	1	1	1	1	1	1	1	1	7	7	7	7	7	7	7	1	1	5	1	1	5	1	1	1	1	1	1	1	1	1	1	2	2	2	1
31	0	2	1	0	1	5	2	1	1	3	2	2	1	1	1	1	2	1	1	1	1	1	5	5	4	4	6	6	6	3	3	5	1	3	5	1	2	2	2	2	2	2	2	2	2	1	2	2	3
27	0	2	1	0	1	3	1	1	1	4	1	2	1	1	1	1	1	1	1	1	1	1	6	4	4	7	7	6	7	1	1	1	5	1	1	5	2	1	1	1	1	1	1	1	1	2	1	3	3
38	0	2	3	1	2	2	1	1	1	1	1	1	1	1	1	1	1	1	1	1	1	1	7	7	7	4	7	7	4	1	1	5	1	1	1	5	1	1	1	1	1	1	1	1	1	1	1	1	1
30	0	1	1	0	2	8	2	2	2	5	1	2	2	1	2	2	2	1	1	2	2	2	7	6	4	5	7	6	6	4	2	5	1	4	5	1	1	4	4	4	4	3	3	3	1	1	1	2	1
33	0	1	3	0	1	2	1	1	1	3	1	1	1	1	1	1	1	1	1	1	1	1	7	4	4	7	7	7	7	1	1	3	3	1	3	3	1	3	3	3	3	3	3	2	2	3	3	2	1
30	0	2	3	0	2	4	5	5	5	5	5	2	2	2	2	2	6	5	5	2	2	2	5	5	6	6	5	6	6	1	1	5	1	1	5	1	2	1	1	1	1	1	1	1	1	1	1	1	1
33	0	2	3	0	0	1	1	1	1	7	1	1	1	1	1	1	1	7	1	1	1	1	7	7	7	7	7	7	7	1	1	1	5	1	1	5	1	1	1	1	1	1	1	1	1	1	1	1	1
58	0	1	1	0	0	2	1	1	1	2	1	1	1	1	1	1	1	1	1	1	1	1	6	6	6	7	7	6	7	1	1	2	4	2	2	4	2	2	2	2	2	1	1	1	1	1	1	1	1
34	0	1	1	0	1	7	1	1	1	5	3	2	2	1	1	3	1	1	1	1	2	1	6	6	6	5	7	7	1	1	1	1	5	1	5	1	2	1	1	1	1	1	1	1	1	1	1	1	1
33	0	2	4	0	2	5	1	1	1	1	1	1	1	1	1	1	1	1	1	1	1	1	5	5	5	7	7	6	7	1	1	1	5	1	1	5	2	3	3	3	2	2	2	2	1	2	1	2	3
57	0	2	1	0	0	3	1	1	1	2	1	1	1	1	1	1	1	1	1	1	1	1	4	4	4	4	7	4	4	1	1	4	2	1	3	3	1	1	1	1	1	1	1	1	1	2	1	2	1
55	0	2	1	0	1	9	1	1	1	1	1	1	1	1	1	1	4	1	1	4	1	1	7	7	4	7	7	7	7	4	4	2	4	4	2	4	2	1	1	1	1	1	1	1	1	1	2	2	1
31	1	3	6	0	0	7	1	1	1	1	1	1	1	1	1	1	1	1	1	1	1	1	5	4	3	4	7		4	5	5	5	1	5	5	1	2	1	3	2	2	2	2	4	4	4	4	4	4
31	0	2	4	0	2	2	1	1	1	1	1	1	1	1	1	1	1	1	1	1	1	1	5	7	7	7	7	7	7	1	1	1	5	1	1	5	2	1	1	1	1	1	1	1	1	2	2	2	3
31	0	2	1	0	1	8	1	2	1	5	1	5	1	1	1	1	1	1	1	1	1	1	7	6	6	7	6	6	7	5	5	5	1	5	5	1	1	1	2	1	1	1	1	1	1	2	1	2	3
28	0	1	4	1	0	1	1	1	1	5	1	2	1	1	1	1	6	1	1	1	1	1	7	7	7	7	7	7	7	1	1	1	5	1	1	5	1	2	2	2	3	2	2	2	2	2	2	2	1
26	0	2	1	0	1	5	1	1	1	2	1	5	1	1	1	1	1	1	1	1	1	1	5	7	5	7	6	7	7	1	1	5	1	3	3	3	2	1	1	1	1	1	1	1	3	3	2	3	4
38	0	3	1	0	1	5	3	4	2	2	1	1	1	1	5	1	3	1	1	1	1	1	6	2	5	7	7	6	7	1	1	4	2	1	3	3	1	1	1	1	1	1	1	1	1	3	1	2	2
25	0	2	1	0	0	6	1	1	1	2	1	1	1	1	1	1	1	1	1	1	1	1	7	7	5	7	7	7	7	1	1	1	5	1	1	5	2	1	1	1	1	1	1	1	1	1	1	1	1
38	0	2	1	0	1	5	1	1	4	3	4	1	3	1	1	1	1	7	4	1	1	1	5	4	4	4	7	5	4	1	1	5	1	3	5	1	1	1	1	1	1	1	1	1	1	1	1	1	1
22	0	2	1	0	1	3	1	1	1	1	1	1	1	1	1	1	1	1	1	1	1	1	7	7	6	7	7	7	7	1	1	1	5	1	1	5	1	1	1	1	1	1	1	1	1	3	1	3	2
62	0	1	1	0	2	6	2	1	1	3	1	3	1	1	1	1	1	2	1	1	1	1	6	5	4	4	6	6	4	1	1	1	5	1	1	5	1	3	1	2	1	1	1	1	1	1	1	2	1
34	0	1	1	0	1	3	4	2	2	5	1	5	1	1	1	1	2	1	1	1	1	1	3	4	4	6	6	5	6	1	1	4	2	1	3	3	1	3	2	2		2	2	2	2	2	1	4	4
55	0	1	1	0	1	6	1	1	1	1	1	1	1	1	1	1	1	1	1	1	1	1	7	4	4	7	7	7	7	3	2	5	1	3	5	1	1	1	1	1	1	1	1	1	2	1	1	4	2
21	0	1	3	0	0	4	1	2	1	5	4	5	1	1	1	1	2	1	1	2	1	1	7	6	5	7	6	6	7	3	3	4	2	3	4	2	1	1	1	1	1	1	1	1	1	1	2	2	1
40	0	1	3	1	1	3	1	1	1	3	1	1	1	1	1	1	1	1	1	1	1	1	7	7	6	7	7	7	7	2	1	2	4	2	2	4	2	1	1	1	1	1	1	2	3	2	3	3	3
39	0	2	1	0	1	9	1	1	1	1	1	1	1	1	1	1	1	1	1	1	1	1	7	7	7	7	7	7	7	5	5	5	1	5	5	1	1	1	1	1	1	1	1	1	1	3	1	2	1
37	0	2	1	0	1	2	1	1	1	1	1	1	1	1	2	1	1	1	1	1	1	1	5	6	1	7	7	5	7	1	1	3	3	1	3	3	1	1	1	1	1	1	1	1	1	1	1	2	2
30	0	1	1	0	0	2	2	2	3	5	4	2	1	1	3	4	2	1	1	1	1	1	5	4	3	5	5	4	6	3	3	5	1	3	5	1	1	1	1	1	1	1	1	1	1	1	1	2	2
32	0	2	1	0	2	2	1	1	1	4	1	1	1	1	1	1	1	4	1	1	1	1	7	7	7	7	7	7	7	3	2	5	1	3	5	1	1	1	1	1	1	1	1	1	1	1	1	1	1
19	0	1	1	0	1	3	1	1	1	3	1	1	1	1	1	1	1	1	1	1	1	1	7	7	7	7	7	7	7	1	1	4	2	1	3	3	1	1	1	1	1	1	1	1	1	1	1	3	1
24	0	2	6	0	0	6	1	1	2	5	3	2	2	1	3	1	2	1	1	1	1	1	6	7	6	3	7	5	4	4	4	5	1	3	4	2	2	1	2	2	1	1	3	1	2	4	2	4	3
57	0	1	1	0	1	2	1	1	1	3	1	2	1	1	1	1	1	1	1	1	1	1	6	5	5	7	7	6	7	1	1	3	3	1	3	3	2	1	1	1	1	1	1	1	1	2	1	2	3
38	0	2	1	0	0	5	1	1	1	3	1	1	1	1	3	1	1	1	1	1	1	1	6	7	7	7	7	6	7	2	1	5	1	2	5	1	1	1	1	1	1	1	1	1	1	2	1	3	3
33	0	2	2	0	2	5	3	1	3	5	1	1	3	1	3	1	1	1	1	1	1	1	2	4	5	6	7	5	7	1	2	4	2	2	4	2	2	1	1	1	2	1	1	1	2	2	1	2	2
22	1	2	3	1	1	5	2	1	2	1	1	1	1	1	1	3	1	1	1	1	1	1	6	4	4	5	7	5	5	1	1	1	5	1	1	5	1	4	4	3	3	3	5	2	1	2	3	3	2
36	0	2	3	0	1	8	2	3	2	1	4	2	3	1	2	4	2	4	4	1	2	3	5	5	5	6	6	4	4	5	5	5	1	5	5	1	1	1	1	1	1	1	1	1	2	3	2	2	2
40	0	2	4	0	2	3	1	1	1	1	1	1	1	1	1	1	1	1	1	1	1	1	7	7	7	7	7	7	7	3	2	5	1	3	5	1	2	1	1	1	1	1	1	1	1	1	1	1	1
33	0	2	1	0	2	6	2	1	1	2	2	1	1	1	1	2	1	1	1	1	1	1	5	4	4	7	7	5	7	1	1	4	2	1	4	2	1	1	1	1	1	1	1	1	2	3	1	3	3
41	0	2	2	1	2	3	4	2	3	3	3	4	4	2	3	4	4	3	3	4	4	4	4	4	4	5	3	4	4	1	2	5	1	2	4	2	2	3	1	1	1	1	1	1	1	1	1	3	3
29	0	1	1	0	2	7	5	5	4	3	5	3	5	1	7	5	4	4	5	2	4	5	4	2	1	4	2	2	2	1	1	5	1	1	4	2	3	1	1	1	1	1	1	1	1	1	1	2	1
28	1	1	3	0	2	4	1	1	1	1	7	1	1	1	1	1	1	1	1	1	3	1	7	7	7	4	7	7	1	1	1	1	5	1	1	5	2	1	1	1	1	1	1	1	3	3	3	3	3
30	1	2	1	0	0	8	2	1	1	5	1	1	1	1	5	3	1	1	1	1	1	1	7	6	5	7	7	6	7	5	3	5	1	3	5	1	2	1	1	1	1	1	1	1	2	3	2	3	3
36	1	3	1	0	1	2	1	1	1	3	2	2	1	1	1	1	1	1	1	1	1	1	6	7	6	6	7	6	7	2	2	2	4	1	2	4	2	3	4	3	2	3	3	3	1	2	1	2	2
25	0	2	1	0	0	1	1	1	1	1	1	4	1	1	1	1	1	1	1	1	1	1	7	7	7	7	7	7	7	2	2	2	4	2	2	4	2	1	1	1	1	1	1	1	1	2	2	2	3
25	0	3	1	0	0	5	2	1	1	2	1	2	1	1	2	1	1	7	1	1	1	1	7	5	5	7	3	6	7	3	3	4	2	3	4	2	1	1	1	1	1	1	1	1	3	1	4	4	4
53	0	2	1	0	0	8	1	1	1	1	1	1	1	1	1	1	1	1	1	1	1	1	6	6	6	4	7	7	6	2	1	5	1	1	5	1	1	1	1	1	1	1	1	1	1	1	1	2	1
25	0	2	1	0	1	4	1	1	1	1	1	1	1	1	1	1	1	1	1	1	1	1	7	6	5	7	7	7	7	1	1	5	1	1	3	3	2	2	2	2	3	2	2	2	1	2	3	4	3
22	0	2	1	0	0	8	1	1	2	2	2	2	1	1	1	1	2	1	1	1	1	1	2	7	5	4	6	4	6	2	2	5	1	4	5	1	2	1	2	2	3	2	2	1	1	2	2	3	3
32	0	2	3	0	1	5	1	1	1	2	1	1	1	1	1	1	1	1	1	1	1	1	5	6	4	4	6	6	5	1	1	1	5	1	1	5	1	1	1	1	1	1	1	1	1	1	1	1	1
44	0	1	1	1	2	5	1	2	2	2	3	2	2	1	2	2	2	1	1	1	2	1	5	5	4	4	6	4	5	1	1	5	1	1	5	1	1	1	1	1	1	1	1	1	1	1	1	2	1
62	0	1	1	0	2	7	2	2	2	2	2	2	2	2	2	2	2	2	2	2	2	2	6	6	6	5	6	6	6	3	3	5	1	3	5	1	1	1	1	1	1	1	1	1	2	1	1	2	2
33	0	1	1	0	0	4	2	1	1	3	2	3	1	1	1	2	2	1	1	1	1	1	6	4	4	6	6	5	6	1	1	3	3	2	2	4	1	1	1	1	1	1	1	1	1	2	1	1	2
28	0	2	1	0	1	3	1	1	1	1	2	2	1	1	1	1	2	1	1	1	1	1	5	4	3	5	6	3	6	1	1	1	5	1	1	5	1	1	1	1	1	1	1	2	1	1	1	2	1
31	1	1	1	0	0	3	3	2	2	2	1	2	1	1	5	5	1	2	1	1	1	1	6	4	5	7	7	6	6	1	1	4	2	1	4	2	1	2	2	2	2	2	2	2	2	1	1	2	3
36	0	2	3	0	2	4	2	2	2	5	5	2	2	2	3	5	3	7	3	1	1	2	6	3	5	3	7		6	4	3	2	4	2	5	1	2	1	1	1	1	1	1	1	2	4	2	4	3
46	0	1	1	0	1	7	1	1	1	1	1	3	1	1	1	2	1	1	1	1	1	1	7	6	4	6	7	6	7	3	2	5	1	3	5	1	1	1	3	3	3	1	1	1	2	1	2	3	4
56	0	1	1	0	1	8	1	1	1	4	1	4	1	1	1	1	1	1	1	1	1	1	6	7	4	4	7	7	7	3	3	4	2	4	2	4	1	1	1	1	1	1	1	1	1	2	1	2	3
52	0	1	1	0	1	8	1	1	1	1	1	2	1	1	1	1	1	1	1	2	1	1	7	6	6	7	7	7	7	3	2	5	1	3	5	1	1	3	3	3	4	4	4	4	2	2	1	2	2
38	0	2	1	0	0	6	2	1	1	3	3	2	1	1	1	1	3	1	1	1	1	1	6	5	5	6	7	6	6	1	1	1	5	1	1	5	1	1	1	1	1	1	1	1	1	1	1	2	1
37	0	2	1	0	1	8	2	2	1	2	2	2	1	2	2	2	1	1	1	1	1	1	6	5	3	6	7	6	7	1	1	5	1	1	3	3	1	4	3	3	3	3	4	4	1	4	1	3	4
22	0	2	1	0	1	2	3	2	3	5	4	1	2	1	1	2	1	1	1	1	1	1	5	6	5	7	7	5	7	1	1	1	5	1	1	5	1	4	3	3	3	3	3	3	1	1	1	3	2
28	0	2	1	0	0	3	2	2	3	5	2	2	2	1	2	2	2	1	1	2	1	1	4	4	3	5	6	5	6	2	2	5	1	1	5	1	2	1	1	1	1	1	1	1	2	2	2	3	3
38	0	1	3	0	2	1	1	1	1	4	1	2	1	2	1	2	1	4	1	1	1	1	7	6	4	7	7	7	7	1	1	1	5	1	1	5	1	1	1	1	1	1	1	1	1	1	1	2	1
33	0	1	1	0	0	6	2	2	1	3	2	2	1	1	1	1	1	1	1	1	1	1	3	2	1	5	5	4	5	2	2	4	2	2	4	2	1	1	1	1	1	1	1	1	1		1	1	1
45	0	1	3	0	0	2	4	4	5	2	5	5	4	3	4	5	4	2	2	1	2	2	7	4	3	6	6	4	6	4	5	5	1	5	1	5	1	2	3	3	3	2	2	1	1	1	1	1	2
20	0	2	1	0	0	7	1	1	1	2	2	2	2	1	1	1	1	1	1	1	1	1	7	7	7	7	7	7	7	1	1	4	2	1	3	3	2	1	1	1	1	1	1	1	1	1	1	2	2
22	0	2	3	0	1	2	1	1	2	2	2	2	1	1	1	1	2	1	7	1	1	1	5	6	4	6	6	5	7	1	1	1	5	1	1	5	4	1	1	1	1	1	1	1	2	1	1	1	2
49	0	2	1	0	0	4	3	2	3	2	5	5	3	1	2	2	3	3	3	3	2	3	5	5	5	5	6	4	4	2	3	3	3	2	3	3	2	2	1	1	1	1	1	1	2	3	1	3	1
37	0	2	1	0	0	5	1	1	2	2	2	1	1	1	1	2	1	1	1	1	1	1	4	4	4	5	5	5	5	4	3	5	1	4	5	1	1	1	1	1	1	1	1	1	2	2	1	3	3
54	0	2	1	0	2	4	4	3	3	6	4	2	5	1	4	4	3	2	3	4	3	2	5	4	5	5	3	5	4	1	1	4	2	1	5	1	1	1	2	2	2	1	1	1	2	3	1	2	3
21	0	3	4	0	1	2	1	1	1	1	1	1	1	1	1	1	1	1	1	1	1	1	6	5	4	7	5	7	7	1	1	5	1	1	5	1	2	1	2	1	2	1	1	1	3	2	2	4	4
28	0	1	1	0	1	8	5	1	3	7	4	5	5	6	6	5	5	1	1	1	1	1	7	7	7	7	6	7	7	4	4	5	1	5	1	5	1	1	1	1	1	1	1	1	2	4	3	3	3
29	0	3	1	0	1	3	1	1	1	1	1	1	1	1	1	1	1	1	1	1	1	1	6	5	3	7	2	6	7	2	2	4	2	3	5	1	1	1	1	1	1	1	1	1	1	2	1	3	3
40	0	2	1	0	2	7	5	1	1	5	1	1	1	1	1	5	1	1	1	1	1	1	7	7	7	7	7	7	7	3	4	5	1	5	5	1	1	1	3	1	3	1	1	1	2	3	4	2	3
37	0	1	1	0	1	5	2	1	1	5	2	4	1	1	1	2	1	1	1	2	1	1	4	6	5	6	7	4	7	4	4	5	1	4	5	1	1	3	3	3	3	3	3	3	2	1	1	3	3
32	0	2	1	0	1	6	1	1	1	1	1	1	1	1	1	1	1	1	1	1	1	1	4	4	4	4	7	7	4	1	1	5	1	1	5	1	1	1	1	1	1	1	1	1	2	1	1	2	2
36	0	2	1	0	0	8	2	2	2	3	2	5	2	1	3	2	2	2	1	2	2	1	3	4	4	4	3	3	4	4	4	5	1	5	5	1	1	1	1	1	1	1	1	1	1	1	1	1	1
38	0	1	1	0	0	7	1	1	1	5	2	2	1	1	1	2	1	1	1	2	1	1	4	4	4	6	7	4	4	1	1	5	1	1	5	1	1	1	1	1	1	1	1	1	1	1	1	2	2
24	0	2	1	0	2	2	1	1	1	1	1	1	1	1	1	1	1	1	1	1	1	1	4	6	7	7	7	7	5	1	1	1	5	1	1	5	2	2	3	3	3	1	2	1	1	1	1	2	2
27	0	1	2	1	1	5	2	2	2	5	6	2	2	6	6	6	2	6	2	2	2	2	2	2	2	2	6	2	3	1	1	5	1	1	5	1	1	1	1	1	1	1	1	1	1	1	1	1	2
26	0	1	3	0	0	2	4	2	4	6	6	2	4	4	2	2	5	5	5	4	2	2	6	6	6	6	5	6	5	1	1	2	4	4	2	4	2	1	1	1	1	1	1	1	4	3	3	4	4
30	0	2	4	0	2	5	1	1	1	4	1	1	1	1	1	1	1	1	1	1	1	1	7	4	1	7	7	6	6	1	1	5	1	1	5	1	1	2	3	2	4	1	3	1	1	1	1	1	1
38	0	2	1	0	0	6	1	1	1	1	1	1	1	1	1	1	1	1	1	1	1	1	7	7	7	7	7	7	7	3	3	3	3	3	3	3	1	1	1	1	1	1	1	1	1	1	1	2	1
27	0	2	4	1	1	8	1	1	1	1	1	1	1	1	1	1	1	1	1	1	1	1	4	5	5	4	7	6	7	1	1	1	5	1	1	5	2	1	1	1	1	1	1	1	1	3	1	2	3
41	0	2	1	1	1	2	1	1	1	1	1	1	1	1	1	1	1	1	1	1	1	1	7	7	4	7	7	7	7	1	1	5	1	1	5	1	1	1	1	1	1	1	1	1	1	3	1	4	3
32	0	2	2	1	2	6	4	2	2	6	4	2	2	1	1	1	2	1	1	1	1	1	4	4	4	5	7	4	7	4	3	5	1	5	3	3	1	1	1	1	1	1	1	1	1	2	1	2	1
43	0	2	1	0	2	8	1	1	1	1	1	4	1	1	1	1	1	1	1	2	2	1	6	7	6	6	3	7	4	4	1	4	2	3	2	4	1	1	1	1	1	1	1	1	2	2	1	3	2
24	0	1	1	0	1	2	1	1	1	3	1	1	1	1	1	1	1	1	1	1	1	1	6	7	7	6	7	6	7	1	1	4	2	2	4	2	1	2	1	2	1	1	1	1	1	2	1	1	1
30	0	3	1	0	1	5	1	2	1	6	1	1	3	2	2	3	3	1	1	1	2	2	7	7		7	7	7	7	3	2	1	5	3	1	5	2	2	1	1	2	1	1	2	3	1	2	3	2
23	1	3	1	0	1	5	1	1	1	6	1	4	1	1	1	5	1	1	1	1	1	1	5	5	4	7	6	7	7	2	3	5	1	3	5	1	2	2	3	3	3	3	3	3	1	4	2	4	4
41	0	2	1	0	0	3	2	1	1	1	1	1	1	1	1	1	1	1	1	1	1	1	7	7	1	1	1	7	7	1	1	1	5	1	1	5	1	3	3	3	3	3	3	3	1	1	1	1	4
22	0	2	4	0	1	4	1	1	1	2	2	2	1	1	1	1	1	1	1	1	1	1	5	6	5	6	7	6	7	1	1	4	2	1	4	2	1	1	2	1	1	1	1	1	2	1	1	3	3
23	0	1	1	0	1	7	2	1	2	5	3	2	2	1	2	1	2	1	1	1	1	1	6	5	4	6	6	6	7	4	4	5	1	4	5	1	1	1	1	1	1	1	1	1	2	3	3	3	2
25	0	3	4	0	2	2	5	4	4	4	4	3	4	1	4	5	4	2	2	2	2	2	5	3	2	6	5	5	6	1	1	2	4	1	2	4	1	1	1	1	1	1	1	1	1	1	1	2	3
23	0	2	4	1	0	2	1	1	2	1	1	1	1	1	1	1	1	1	1	1	1	1	7	5	5	7	7	7	7	1	2	2	4	2	2	4	2	1	1	1	1	1	1	1	1	2	1	3	3
28	0	2	4	1	1	4	2	2	2	3	3	2	2	1	3	4	3	2	2	1	2	2	7	5	5	6	7	6	5	2	2	4	2	2	4	2	2	1	1	1	1	1	1	1	1	1	1	1	2
29	0	4	3	0	1	5	2	2	3	3	2	2	1	1	2	2	3	1	1	1	1	2	2	4	4	5	6	4	5	4	4	5	1	4	5	1	1	1	2	2	3	2	2	1	1	1	1	2	3
22	0	1	3	0	2	6	2	2	6	2	3	3	2	1	1	1	2	1	2	3	3	1	6	6	5	6	7	7	6	4	4	4	2	4	3	3	1	2	1	1	2	1	1	1	2	1	2	3	3
36	0	2	1	1	1	4	2	2	3	5	4	3	2	1	2	5	2	1	1	1	1	1	5	3	2	5	4	3	5	2	1	4	2	3	4	2	1	2	2	2	2	2	2	1	1	1	1	2	1
40	1	2	3	0	2	3	1	1	2	1	2	1	2	1	2	2	4	2	1	2	2	2	7	7	6	6	6	7	7	1	1	1	5	5	1	5	2	3	2	2	2	1	1	1	1	1	1	1	1
30	0	1	3	0	2	8	2	2	2	2	2	2	2	2	2	2	2	6	2	2	2	2	6	6	6	6	6	6	6	2	2	4	2	2	4	2	2	1	1	1	1	1	1	1	2	2	2	2	2
19	0	2	1	0	0	7	1	1	1	1	1	2	2	1	1	5	2	1	1	1	1	1	5	6	6	6	7	6	7	1	1	5	1	4	4	2	1	1	1	1	1	1	1	1	2	2	1	1	1
33	1	3	1	0	1	7	1	1	1	1	1	1	1	1	1	1	1	1	1	1	1	1	7	7	7	7	4	7	7	3	2	5	1	3	5	1	1	1	1	1	1	1	1	1	2	2	2	2	1
40	0	1	1	0	0	5	3	1	1	5	1	3	1	1	1	3	1	1	1	1	1	1	5	4	4	7	7	4	7	2	1	5	1	2	5	1	2	1	1	1	1	1	1	1	1	2	2	2	1
29	0	1	4	1	2	7	2	3	4	1	5	4	4	3	3	5	4	5	5	5	5	3	5	4	3	5	5	6	5	3	2	4	2	2	4	2	1	1	1	1	1	1	1	1	1	2	3	2	3
23	0	2	1	0	0	7	3	1	3	1	1	1	1	1	1	5	2	1	1	1	1	1	2	4	4	7	7	4	7	2	1	5	1	2	5	1	1	2	2	2	2	3	3	3	1	3	3	4	4
32	1	2	4	0	0	4	3	2	3	5	2	3	4	5	5	5	2	2	2	3	1	2	6	6	6	5	6	6	5	4	3	3	3	4	3	3	2	3	3	3	4	4	4	3	2	2	3	4	3
39	0	2	1	1	1	7	1	1	1	4	1	4	1	1	1	2	1	1	1	1	1	1	6	7	5	7	7	6	7	3	3	5	1	3	5	1	1	1	1	1	1	1	1	1	1	1	2	2	2
28	0	2	1	0	1	7	1	1	1	5	1	2	1	1	1	1	1	1	1	1	1	1	6	6	5	7	7	6	7	5	1	5	1	5	5	1	1	1	2	2	2	1	1	1	1	1	1	2	1
37	0	2	1	0	0	5	1	1	1	1	1	1	1	1	1	1	1	1	1	1	1	1	6	6	6	6	6	6	6	3	3	5	1	3	5	1	2	3		3	3	2	2	2	2	2	2	3	2
35	0	1	2	1	2	2	3	2	3	5	4	5	3	2	3	2	2	4	4	3	2	2	5	4	4	6	5	4	4	2	2	5	1	2	3	3	1	2	2	2	3	2	2	1	2	2		3	2
26	0	1	2	1	1	6	5	3	3	5	1	5	1	1	1	6	1	1	1	1	1	1	7	7	7	4	7	7	7	1	1	1	5	1	1	5	1	1	1	1	1	1	1	1	1	1	1	2	2
63	0	1	1	0	1	9	5	3	3	7	5	5	1	2	5	6	1	1	1	1	1	1	7	2	1	7	3	4	7	4	4	4	2	4	4	2	1	1	1	1	1	1	1	1	1	1	1	2	2
35	1	3	1	0	0	8	6	4	4	6	4	6	5	2	5	5	5	1	1	1	1	1	5	4	4	7	4	4	7	3	3	4	2	3	4	2	1	1	1	1	1	1	1	1	4	3	3	3	3
41	0	2	1	0	1	5	1	1	1	4	1	1	1	1	1	1	1	1	1	1	1	1	7	7	7	7	7	7	7	3	3	3	3	3	3	3	2	1	1	1	1	1	1	1	2	2	2	3	3
27	0	2	4	0	2	6	2	3	3	5	4	3	3	2	3	2	2	3	2	2	4	3	5	4	2	4	3	5	4	1	1	3	3	2	2	4	1	1	2	2	3	1	1	1	1	2	1	1	1
53	0	2	1	0	0	5	4	1	1	1	1	1	1	1	1	1	1	1	1	1	1	1	5	1	1	6	6	4	7	2	2	4	2	2	5	1	2	2	2	2	1	2	2	3	1	3	1	3	2
36	0	2	1	0	0	8	1	1	1	1	1	1	1	1	1	1	1	1	1	1	1	1	5	4	1	5	7	4	7	3	3	5	1	3	5	1	1	1	1	1	1	1	1	1	1	3	1	4	4
22	0	2	4	0	1	5	5		3	3	4	2	3	4	3	4	4	4	4	4	3	3	6	4	4	4	5	5	4	2	1	4	2	1	5	1	2	1	1	1	3	2	1	1	2	2	2	2	2
30	0	1	3	0	0	3	4	1	5	7	7	7	5	3	5	6	5	1	1	1	1	1	5	4	4	6	4	4	7	3	3	5	1	3	5	1	2	1	1	1	1	1	1	1	2	3	1	3	3
34	0	2	1	0	1	8	1	1	1	1	1	1	1	1	1	1	1	1	1	1	1	1	4	4	6	6	7	7	7	3	3	5	1	3	5	1	2	1	1	1	1	1	1	1	2	3	2	3	3
26	0	2	3	0	0	5	2	2	3	3	3	3	2	1	2	2	1	1	2	2	1	2	5	4	4	7	6	6	6	4	2	5	1	4	5	1	1	1	1	1	1	1	1	1	2	2	2	3	2
19	0	2	4	1	2	1	3	2	3	5	5	5	2	1	2	2	3	2	2	2	2	2	5	5	3	6	5	5	6	3	1	5	1	3	5	1	1	2		2	2	2	1	2	3	3	3	3	3
26	0	2	4	1	1	5	1	1	1	1	1	1	1	1	1	1	1	1	1	1	1	1	6	6	7	7	7	6	7	1	1	4	2	1	3	3	1	2	2	2	2	1	2	2	1	2	1	2	1
24	0	2	4	1	0	8	1	1	1	1	2	4	1	1	1	1	1	1	2	3	1	2	2	4	2	4	4	4	4	3	3	5	1	4	5	1	1	2	2	2	2	2	2	2	2	2	1	3	4
22	0	1	3	0	0	7	3	4	4	2	2	3	1	6	7	2	2	6	2	3	7	1	6	2	2	2	3	3	2	3	4	3	3	2	4	2	1	3	2	3	4	3	3	2		4	2	2	3
43	0	2	3	0	2	8	5	6	6	5	6	5	6	4	6	4	3	7	4	4	5	5	5	5	6	4	5	7	5	3	4	3	3	2	2	4	3	4	3	2	4	3	2	4	4	3	2	3	2
27	0	2	1	0	0	9	2	3	3	2	2	2	2	1	1	2	2	2	1	2	2	1	3	3	3	4	6	3	5	4	2	5	1	4	5	1	1	1	1	1	1	1	1	1	1	2	1	2	2
38	0	1	2	1	1	6	6	4	5	6	6	2	6	6	6	5	7	1	1	1	1	1	6	2	2	7	4	4	7	1	1	1	5	1	1	5	3	2	1	2	1	1	1	1	2	2	3	3	3
38	0	1	2	0	1	6	1	2	1	5	1	4	1	1	1	5	1	1	1	2	1	1	7	4	4	7	5	6	6	1	1	5	1	1	3	3	1	1	1	1	1	1	1	1	1	1	1	2	1
20	0	1	2	1	2	1	1	1	1	1	1	1	1	1	1	1	2	1	1	1	1	1	5	4	1	4	7	4	6	1	1	1	5	1	1	5	1	1	1	1	1	1	1	1	2	1	2	2	2
36	0	2	1	0	1	2	2	2	1	5	2	2	1	1	2	1	2	1	1	1	1	1	4	2	2	6	6	4	7	1	1	3	3	1	1	5	2	1	1	1	1	1	1	1	1	2	1	2	2
45	0	2	1	0	0	8	1	1	1	1	1	1	1	1	1	1	1	2	1	1	1	1	5	4	1	4	5	4	4	1	1	2	4	1	1	5	1	1	1	1	1	1	1	1	1	1	1	1	1
42	0	1	4	0	1	3	1	1	1	1	2	1	1	1	1	1	1	1	1	1	1	1	6	4	5	6	7	6	7	3	2	5	1	2	5	1	1	1	1	1	1	1	1	1	1	1	1	2	1
32	0	2	4	1	2	1	1	1	1	1	1	1	1	1	1	1	1	1	1	1	1	1	7	7	7	7	7	7	7	1	1	1	5	1	2	4	1	1	1	1	1	1	1	1	1	1	1	1	1
22	0	2	3	0	1	4	2	1	2	5	4	3	2	1	2	3	2	1	1	2	1	1	5	6	4	4	6	6	5	4	4	5	1	4	5	1	1	1	1	1	1	1	1	1	2	1	1	3	4
35	1	3	1	0	1	7	1	1	1	1	1	1	1	1	2	1	1	1	1	1	1	1	6	4	2	7	7	6	1	1	2	5	1	3	5	1	1	3	3	3	3	2	2	1	1	2	1	2	3
26	0	2	1	0	1	6	1	1	1	1	1	3	1	1	1	1	1	1	1	1	1	1	3	3	4	7	7	4	7	1	1	5	1	1	5	1	1	1	1	1	1	1	1	1	2	2	1	3	1
18	1	2	1	0	2	8	1	1	1	1	1	1	1	1	1	1	1	1	1	1	1	1	7	7	7	7	7	7	7	1	1	1	5	1	1	5	1	1	1	1	2	1	1	1	1	1	1	1	1
37	0	3	1	0	0	7	2	2	2	2	2	2	2	2	2	2	2	2	2	2	2	2	5	4	4	5	6	4	4	3	3	4	2	3	4	2	1	1	1	1	2	1	1	1	1	1	1	1	1
30	0	2	4	0	1	7	1	1	1	1	1	4	1	1	1	1	1	1	1	1	1	1	7	7	7	7	7	7	7	3	3	4	2	2	3	3	1	1	1	1	1	1	1	1	2	3	2	4	4
28	0	1	1	0	1	3	3	2	2	5	4	3	3	2	2	3	3	2	2	2	2	2	6	6	6	5	5	5	6	3	2	4	2	3	4	2	2	3	3	3	3	3	4	2	2	1	2	3	3
23	0	1	2	0	1	6	2	4	2	4	5	3	3	1	2	3	2	2	1	1	1	2	6	5	4	6	6	5	5	1	2	2	4	1	2	4	1	2	1	2	2	2	1	1	1	1	1	3	2
38	0	3	1	0	0	9	1	1	1	1	1	1	1	1	1	1	1	1	1	1	1	1	6	4	4	5	7	5	7	3	3	5	1	3	5	1	2	1	1	1	1	1	1	1	1	2	1	2	2
34	0	1	1	0	1	8	3	3	3	5	4	1	1	1	1	5	2	1	1	1	1	1	6	4	4	6	3	7	7	3	2	4	2	4	3	3	1	1	1	1	1	1	1	1	1	1	1	1	1
31	0	2	1	0	1	8	1	1	1	1	1	1	1	1	1	1	1	1	1	1	1	1	7	1	1	7	7	7	7	1	1	5	1	4	5	1	1	1	1	1	1	1	1	1	2	2	3	3	2
40	0	1	1	0	1	9	1	1	1	2	1	1	1	1	1	1	1	1	1	1	1	1	6	5	5	7	7	6	7	3	3	5	1	4	5	1	1	1	1	1	1	1	1	1	1	2	1	3	3
35	1	1	1	0	0	8	2	1	2	2	1	2	1	3	3	2	1	1	1	1	1	1	7	5	4	6	7	5	7	4	2	5	1	3	5	1	1	2	3	2	1	2	1	2	1	1	1	3	2
66	0	3	1	1	0	6	2	1	1	4	3	3	2	1	1	2	4	1	1	2	1	2	6	6	5	6	6	5	6	2	2	3	3	3	3	3	2	1	1	1	1	1	1	1	1	2	2	3	2
34	0	2	6	0	0	8	1	1	1	1	1	1	1	1	1	1	1	1	1	1	1	1	4	4	4	6	7	7	7	1	1	5	1	1	5	1	1	1	2	1	1	1	1	1	1	1	1	2	3
24	0	1	3	1	2	4	2	2	2	2	2	2	2	1	2	2	3	1	1	1	1	1	6	6	6	7	6	6	7	1	1	5	1	1	5	1	1	1	1	1	1	1	1	1	3	3	2	3	4
22	0	2	1	1	1	7	2	2	2	2	2	3	2	1	1	1	4	1	1	1	1	1	5	4	4	6	7	5	6	3	2	5	1	4	5	1	1	1	1	1	1	1	1	1	1	2	1	2	2
42	0	2	1	0	1	9	3	3	3	3	2	2	2	3	2	4	1	1	2	3	4	3	2	2	5	2	3	3	2	2	1	4	2	1	4	2	2	4	5	4	5	4	2	1	2	1	2	1	1
32	0	1	2	0	1	3	4	2	4	3	4	5	7	4	3	3	3	6	3	6	2	3	6	5	3	4	4	5	3	1	1	2	4	1	2	4	1	1	1	1	1	1	1	1	2	1	1	1	1
22	1	2	4	0	0	7	2	2	2	2	2	3	2	2	2	2	2	2	2	2	2	2	2	2	2	2	2	2	2	2	2	4	2	2	4	2	2	1	1	1	1	1	1	1	1	1	1	1	1
51	0	1	1	0	1	2	2	1	1	5	1	2	1	1	1	1	1	1	1	1	1	1	6	6	6	7	7	7	5	5	1	5	1	5	2	4	2	1	1	1	1	1	1	1	3	3	3	3	3
21	1	2	4	0	1	4	4	3	5	4	4	4	4	2	4	4	2	3	5	2	3	3	5	6	2	4	3	5	5	1	1	3	3	1	3	3	1	1	1	1	1	1	1	1	2	1	1	2	2
48	0	2	3	0	0	9	7	7	5	6	5	6	6	6	7	5	6	6	6	7	5	6	5	6	7	6	6	6	7	4	5	2	4	5	1	5	3	4	5	4	5	4	4	5	4	3	4	2	4
48	0	2	1	0	1	8	5	5	6	6	6	6	5	7	7	5	6	4	4	5	6	6	4	6	5	5	7	5	6	2	2	3	3	2	3	3	2	3	2	2	3	2	3	3	2	2	2	2	2
29	0	2	4	1	2	1	1	1	1	1	1	1	1	1	1	1	1	1	1	1	1	1	6	7	4	6	7	7	7	1	1	1	5	1	1	5	2	1	1	1	1	1	1	1	1	1	1	3	3
43	0	2	3	0	0	7	7	7	7	7	7	5	7	7	6	6	7	7	6	6	6	7	6	6	6	7	7	7	6	3	5	3	3	4	2	4	2	3	5	4	5	3	5	4	2	4	3	3	2
27	0	1	1	0	1	8	1	1	1	2	2	2	1	1	1	1	1	7	1	1	1	1	5	5	4	6	6	6	6	1	1	5	1	1	5	1	1	1	1	1	1	1	1	1	1	3	1	2	1
57	1	2	1	0	1	8	1	1	1	1	1	1	1	1	1	1	1	1	1	1	1	1	6	6	6	7	7	7	7	4	3	4	2	4	4	2	1	1	1	1	1	1	1	1	1	2	1	3	2
53	0	2	6	0	1	2	1	1	1	2	1	1	1	1	1	1	1	1	1	1	1	1	7	7	7	7	7	7	7	1	1	1	5	1	1	5	2	1	1	1	1	1	1	1	2	1	2	2	1
31	0	2	1	0	1	2	3	2	2	2	2	2	2	1	2	2	2	1	1	2	1	1	6	4	5	7	7	5	7	1	1	3	3	1	3	3	1	1	1	1	1	1	1	1	1	1	1	2	1
25	0	2	4	0	2	5	1	1	1	1	1	1	1	1	1	1	1	1	1	1	1	1	7	7	7	7	7	7	7	3	3	5	1	3	3	3	3	1	1	1	1	1	1	1	1	2	2	2	3
24	1	1	1	0	0	8	1	1	1	5	1	1	1	1	1	1	1	1	1	1	1	1	7	6	4	7	7	7	7	3	1	5	1	3	5	1	1	1	1	1	1	1	1	1	2	3	3	4	3
28	0	2	1	0	0	9	1	1	1	1	1	1	1	1	1	1	1	1	1	1	1	1	6	5	7	7	7	7	7	1	1	4	2	2	5	1	1	1	1	1	1	1	1	1	2	2	2	3	3
25	1	2	2	1	1	5	1	1	1	1	4	1	2	1	1	1	4	1	1	2	1	1	5	5	7	7	7	7	7	1	2	2	4	1	2	4	2	1	1	1	1	1	1	1	2	3	2	2	3
34	0	2	1	0	1	8	1	1	1	1	1	1	1	1	1	1	1	1	1	1	1	1	2	6	4	5	7	6	7	4	4	2	4	4	2	4	1	1	1	1	1	1	1	1	1	2	1	3	1
27	0	2	1	0	0	9	1	1	1	4	3	2	1	1	1	1	1	1	1	1	1	1	7	4	4	4	7	7	7	5	4	5	1	3	5	1	1	1	1	1	1	1	1	1	2	2	1	3	3
20	0	2	1	0	0	3	1	1	1	5	1	1	1	1	2	1	1	1	1	1	1	1	6	7	7	7	7	7	7	4	4	4	2	4	4	2	1	1	1	1	1	1	1	1	2	3	3	3	1
31	1	2	1	0	1	9	1	1	1	4	1	1	1	1	1	1	1	1	1	1	1	1	7	7	7	7	7	7	7	5	2	5	1	5	5	1	1	1	1	1	1	1	1	1	1	1	1	3	1
34	0	2	4	0	2	2	5	1	3	5	1	5	2	7	4	7	4	2	4	1	4	1	3	2	4	3	3	5	4	4	3	5	1	4	1	5	3	5	1	3	2	4	5	2	1	4	2	3	3
29	1	2	3	0	2	5	2	1	2	1	1	1	1	2	1	2	2	2	1	1	2	1	6	7	7	7	7	7	7	4	3	5	1	3	5	1	2	3	3	3	4	4	4	3	2	2	2	3	2
47	0	2	1	0	0	9	1	2	2	2	1	1	1	1	1	1	1	1	1	1	1	1	6	4	4	6	7	7	7	5	5	5	1	5	5	1	1	1	1	1	1	1	1	1	1	3	2	2	3
30	0	1	1	0	0	7	1	1	1	2	2	2	1	1	1	1	2	1	1	1	1	1	2	4	4	4	5	4	7	2	1	5	1	2	5	1	1	1	1	1	1	1	1	1	2	2	1	1	1
34	0	2	1	0	0	5	1	1	1	1	1	1	1	1	1	1	1	7	1	1	1	1	7	7	7	7	7	7	7	1	1	1	5	1	1	5	1	1	1	1	1	1	1	1	3	4	4	4	4
32	0	1	1	0	0	3	2	2	2	2	2	2	2	2	2	2	2	2	2	2	2	2	6	6	6	6	6	6	6	3	3	4	2	3	4	2	2	1	1	1	1	1	1	1	1	1	1	2	1
24	0	2	3	0	1	7	3	5	5	6	5	5	5	3	5	5	7	5	3	3	5	6	5	5	7	4	6	6	5	3	3	2	4	3	1	5	2	4	3	4	5	3	4	3	3	3	2	2	3
38	0	1	3	1	2	9	5	5	4	5	6	5	6	5	6	6	6	6	6	5	6	7	7	7	6	5	6	6	7	3	2	2	4	3	2	4	2	3	4	3	3	4	3	4	2	3	4	3	2
46	0	2	1	0	0	5	2	2	6	1	1	2	2	1	4	5	3	1	1	1	1	1	4	2	2		7	4	7	1	1	5	1	1	3	3	1	5	5	5	5	5	5	5	3	1	2	4	4
36	0	1	2	0	2	6	2	1	2	3	3	2	2	1	2	2	2	6	2	1	2	2	6	5	5	4	6	5	5	3	3	5	1	3	5	1	2	1	1	1	1	1	1	1	1	1	1	2	1
35	0	2	1	0	0	7	1	1	1	1	1	3	1	1	2	2	1	1	1	1	1	1	6	5	5	7	7	7	7	3	2	5	1	3	5	1	1	5	4	5	4	4	3	3	1	2	2	4	4
51	0	2	1	0	1	6	5	2	4	4	4	3	3	1	2	4	2	1	1	1	1	1	5	2	2	6	4	5	1	2	2	5	1	3	5	1	1	1	1	1	1	1	1	1	2	4	1	3	3
25	0	1	3	0	2	3	1	1	1	1	1	1	1	1	1	1	1	7	1	1	1	1	7	6	6	7	7	7	7	1	1	1	5	1	1	5	1	1	1	1	1	1	1	1	1	3	1	3	4
32	0	2	1	0	0	5	1	1	1	1	1	1	1	1	1	1	1	1	1	1	1	1	7	7	7	7	7	7	7	1	1	1	5	1	1	5	2	1	1	1	1	1	1	1	1	2	1	2	2
34	0	1	1	0	2	8	6	5	5	4	5	5	5	4	5	3	5	6	5	4	4	3	6	5	5	5	5	4	4	3	4	3	3	3	4	2	1	3	4	3	3	3	4	3	3	3	3	2	3
34	0	2	4	1	0	8	2	1	3	4	3	3	2	1	1	2	3	2	1	2	2	1	6	6	5	5	6	5	6	3	2	4	2	3	5	1	1	1	1	1	1	1	1	1	2	2	2	3	2
27	1	1	3	0	2	2	5	6	7	5	6	5	6	5	6	7	6	6	5	4	6	7	4	6	6	5	6	4	6	3	4	4	2	4	3	3	3	4	3	4	4	2	3	3	2	3	3	2	3
35	0	2	1	0	0	2	4	1	2	1	1	1	1	1	1	1	1	1	1	1	1	1	5	4	4	7	7	7	7	2	1	5	1	1	5	1	1	2	2	2	2	2	2	1	2	3	2	4	4
32	0	1	1	0	0	2	5	5	4	4	4	5	4	1	5	6	2	2	2	1	1	1	5	2	1	2	4	3	5	2	2	5	1	2	5	1	1	1	1	1	1	1	1	1	2	2	2	3	2
28	1	1	3	0	1	4	2	4	2	5	4	4	2	2	4	4	4	2	2	2	2	2	6	5	5	6	6	7	5	4	3	4	2	3	3	3	1	2	1	1	1	1	1	1	1	2	1	1	2
33	0	2	1	0	0	9	1	2	2	1	2	1	2	1	3	1	1	1	1	1	1	1	5	4	4	6	7	5	4	4	5	5	1	5	5	1	3	1	1	1	1	1	1	1	2	3	1	3	2
48	0	2	1	0	2	8	4	6	3	3	5	5	5	5	5	6	5	6	5	4	4	5	5	5	4	5	4	5	6	3	3	5	1	3	5	1	1	3	2	1	1	1	1	1	3	2	2	1	2
30	0	2	1	0	0	9	1	1	1	1	1	4	1	1	1	1	1	1	1	1	1	1	5	4	4	7	7	4	7	5	5	5	1	5	5	1	1	1	1	1	1	1	1	1	3	3	3	4	4
28	0	2	1	0	1	4	1	2	3	1	4	2	2	1	2	3	3	1	1	1	1	1	5	4	2	6	7	5	6	3	3	5	1	3	4	2	1	2	2	2	2	2	2	3	2	3	2	2	3
26	0	1	4	0	2	8	2	1	1	2	2	2	2	2	2	2	4	1	2	4	2	2	6	6	6	6	7	6	6	4	3	5	1	4	5	1	1	3	3	3	3	3	3	2	2	2	1	3	2
22	0	1	1	0	1	5	1	1	1	1	1	1	1	1	1	1	1	1	1	1	1	1	7	7	4	7	7	7	7	1	1	4	2	1	4	2	1	2	2	2	1	1	1	1	1	2	2	3	1
32	0	2	1	0	1	8	3	1	1	1	1	1	1	1	1	1	1	1	1	1	1	1	3	4	2	6	7	4	7	5	2	5	1	5	5	1	1	1	2	1	2	1	1	1	1	2	1	3	2
19	0	2	2	1	2	7	1	1	1	1	1	1	1	1	1	1	1	2	1	1	1	1	4	6	5	5	6	5	7	3	1	4	2	3	5	1	1	1	1	1	1	1	1	1	1	1	2	1	1
65	0	1	1	0	1	8	1	1	1	7	1	2	1	1	1	1	1	1	1	3	1	1	6	6	6	5	7	6	7	5	5	5	1	5	5	1	1	1	1	1	1	1	1	1	3	1	2	4	3
50	0	2	1	0	0	7	1	1	1	2	1	1	1	1	1	5	1	1	1	1	1	1	7	7	5	4	7	7	7	3	2	5	1	3	5	1	1	2	2	2	2	2	2	1	1	1	2	1	1
42	0	2	3	0	1	8	6	5	6	5	6	5	6	5	5	6	5	7	7	7	6	6	6	5	6	4	5	7	6	3	4	2	4	3	1	5	1	1	1	1	1	1	1	1	1	1	2	2	1
22	1	2	2	1	1	2	1	2	1	1	1	4	1	1	1	2	1	1	1	1	1	1	5	4	3	7	7	6	7	1	1	5	1	1	4	2	1	1	1	1	1	1	1	1	1	1	1	2	1
21	0	2	1	0	1	9	1	1	1	1	1	2	1	1	1	1	2	1	1	1	1	2	6	3	3	4	7	4	4	1	1	1	5	1	1	5	1	1	1	1	2	1	1		2	1	1	2	2
36	0	1	3	0	2	4	4	1	2	5	4	3	4	7	4	4	4	5	6	5	5	2	7	7	6	4	7	7	5	2	2	3	3	4	3	3	1	1	2	2	2	1	1	2	1		1		1
22	0	2	1	0	0	7	4	2	4	7	4	1	1	1	1	3	4	1	1	1	1	1	6	5	4	7	5	4	5	1	1	5	1	1	5	1	1	1	1	1	1	1	1	1	1	1	1	3	4
30	0	2	4	1	1	2	2	1	2	3	4	2	1	1	1	1	2	2	1	1	1	1	6	6	6	6	6	7	6	4	3	3	3	4	4	2	1	1	1	1	1	1	1	1	1	2	1	3	3
47	0	1	1	0	1	9	2	3	2	3	1	2	2	1	1	3	4	1	2	1	1	2	5	4	4	4	6	5	4	4	3	4	2	4	4	2	2	1	1	1	1	1	1	1	2	3	2	2	3
36	1	2	1	0	0	2	3	1	1	6	1	5	1	1	4	4	1	1	1	1	1	1	7	7	4	7	7	7	7	5	4	5	1	3	4	2	1	1	1	1	1	1	1	1	3	2	1	4	3
33	1	2	1	0	0	9	1	1	1	3	4	2	1	1	2	2	2	1	1	1	1	1	6	4	5	6	7	5	7	3	3	5	1	3	5	1	1	3	3	3	2	1	5	3	1	2	1	3	3
43	0	1	1	0	0	5	3	2	1	4	2	3	2	1	2	1	1	1	1	1	1	1	7	5	5	7	7	6	7	1	1	1	5	1	1	5	1	1	1	1	2	1	1	2	1	2	2	2	3
22	1	3	1	0	1	6	1	1	1	5	1	2	1	1	1	1	1	1	1	1	1	1	5	4	4	7	7	6	7	1	1	4	2	2	4	2	1	1	1	1	1	1	1	1	1	2	1	3	3
35	0	3	1	0	1	5	1	1	1	4	2	1	1	1	1	1	1	1	1	1	1	1	7	6	6	7	7	6	7	3	3	5	1	4	5	1	1	1	1	1	1	1	1	1	2	2	2	3	4
36	0	2	4	0	2	5	1	2	2	4	2	2	4	3	3	3	3	2	2	3	2	5	2	2	2	2	3		3	1	1	5	1	1	5	1	1	3	3	3	3	3	3	3	1	1	1	1	1
29	0	3	6	0	1	2	2	2	4	7	1	6	5	1	1	1	3	1	1	1	1	1	5	3	1	7	7	4	4	1	1	5	1	1	5	1	1	1	1	1	1	1	1	1	1	1	1	3	3
25	0	3	1	0	1	8	1		1	1	1	1	1	1	1	1	2	1	1	1	1	1	6	4	4	7	5	4	6	3	3	5	1	3	4	2	1	4	4	2	3	4	3	5	3	4	1	3	3
32	0	4	1	0	0	5	4	1	4	1	1	1	1	1	1	1	1	1	1	1	1	1	7	5	1	6	7	7	7	4	4	4	2	4	4	2	1	1	1	1	1	1	1	1	4	3	2	3	3
24	0	1	2	1	1	7	5	5	3	6	2	3	5	2	5	4	1	1	1	1	1	1	5	4	4	7	6	4	6	3	2	4	2	2	5	1	1	1	1	1	1	1	1	1	1	1	2	2	2
58	0	1	1	0	0	4	2	5	2	2	2	4	1	1	5	5	2	7	1	1	1	1	4	4	4	6	6	4	5	1	1	5	1	2	5	1	1	1	1	1	1	1	1	1	2	2	1	3	2
26	0	2	1	0	0	1	1	1	1	1	1	1	1	1	1	1	1	1	1	1	1	1	6	7	4	7	7	7	7	1	1	1	5	1	1	5	1	1	2	2	2	1	1	1	1	3	1	3	4
25	0	3	1	0	1	6	1	1	1	2	1	1	1	1	1	2	1	1	1	1	1	1	5	5	3	5	7	6	6	2	3	5	1	3	5	1	1	1	1	1	1	1	1	1	1	2	1	1	1
49	1	2	1	0	0	8	2	2	2	1	1	2	2	1	2	2	1	1	1	1	1	1	6	6	5	6	7	7	6	5	4	5	1	5	5	1	1	1	2	1	1	1	1	1	2	2	1	3	2
27	0	1	1	0	2	4	1	1	1	4	3	2	1	1	1	3	1	1	1	1	1	1	4	7	7	7	7	7	7	2	1	4	2	2	4	2	1	2	1	2	1	1	1	1	3	1	1	3	3
41	0	2	1	0	1	2	2	4	2	4	2	4	1	1	4	5	1	1	1	1	1	1	4	4	2	7	7	4	7	1	1	4	2	1	5	1	1	1	1	1	1	1	1	1	1	1	1	3	1
22	1	3	2	1	2	6	1	1	1	5	1	4	1	1	1	1	1	1	1	1	1	1	6	4	4	7	7	4	7	4	4	4	2	5	4	2	2	1	1	1	1	1	1	1	2	1	2	3	3
35	0	1	1	0	2	5	2	2	3		5	5	3	2	6	3	3	5	2	4	4	5	6	4	2	2	4	4	4	3	2	4	2	4	3	3	1	1	1	1	1	1	1	1	1	2	1	1	1
36	0	2	1	0	0	3	1	1	1	1	1	1	1	1	1	1	1	1	1	1	1	1	4	7	7	4	7	7	7	1	1	1	5	1	1	5	1	1	1	1	1	1	1	1	1	3	1	3	2
40	0	2	1	0	1	8	3	5	5	3	5	5	5	1	2	5	3	2	3	3	2	2	3	4	4	6	3	4	6	4	3	5	1	4	5	1	1	3	3	3	3	3	3	3	2	2	1	2	2
35	0	2	4	0	1	9	1	1	1	1	1	1	1	1	1	1	1	1	1	1	1	1	6	7	7	7	7	7	7	5	5	5	1	5	5	1	1	5	5	5	5	4	5	4	1	2	1	2	1
31	0	2	3	0	0	4	5	3	2	7	6	2	5	2	6	5	4	2	2	2	4	3	4	4	1	6	2	2	2	1	1	2	4	1	5	1	1	1	1	1	1	1	1	1	2	2	1	3	2
30	0	1	3	0	1	1	1	1	1	7	1	1	1	1	1	1	1	1	1	1	1	1	7	7	4	7	7	7	7	1	1	3	3	1	5	1	3	1	1	1	1	1	1	1	1	1	1	2	1
32	1	2	4	1	2	9	4	1	5	7	5	4	6	6	7	4	3	7	1	4	3	3	7	7	5	7	7	4	6	5	4	4	2	5	4	2	2	3	4	4	4	4	4	4	2	3	1	4	4
20	0	2	1	1	1	5	2	2	2	3	4	2	2	1	2	2	2	1	1	1	1	1	3	4	4	6	6	4	6	1	1	4	2	2	2	4	1	1	1	1	1	1	1	1	1	1	1	1	1
54	0	2	1	1	0	5	1	1	1	1	1	2	1	1	1	1	1	1	1	1	1	1	6	6	4	5	7	5	6	1	1	3	3	1	3	3	1	3	3	3	3	3	3	3	2	3	2	2	1
20	0	2	1	0	0	4	5	5	5	6	6	5	2	3	5	6	4	1	1	1	1	1	6	3	3	7	7	5	7	1	2	5	1	3	4	2	1	1	2	2	2	2	2	2	3	3	4	4	3
26	0	2	6	0	1	5	2	2	1	1	1	1	1	1	1	2	1	1	1	1	1	1	6	7	4	7	7	6	7	1	1	3	3	3	3	3	2	2	2	2	2	1	1	3	1	1	1	2	1
26	1	2	3	0	1	8	7	6	5	6	6	5	7	6	5	6	7	6	6	6	7	7	5		5	4	5	7	6	3	4	1	5	4	3	3	1	2	1	1	1	2	1	1	1	1	1	1	1
39	0	1	4	0	2	5	3	3	2	6	6	2	2	5	5	5	5	2	1	1	2	1	6	6	5	4	6	4	4	3	3	3	3	4	3	3	2	1	1	1	1	1	1	1	1	2	2	3	1
35	0	2	3	0	2	3	4	1	3	2	1	2	1	1	1	1	1	1	1	1	1	1	4	4	4	6	7	5	4	1	1	1	5	1	1	5	1	4	5	5	5	5	5	2	4	2	3	4	4
22	0	2	1	0	1	4	1	2	1	5	1	5	1	1	1	1	1	1	1	1	1	1	5	7	7	7	7	7	7	3	2	5	1	4	5	1	1	1	2	1	1	1	1	1	1	1	1	2	2
44	0	1	4	0	1	8	5	5	3	2	5	4	3	3	5	5	4	1	1	4	2	1	3	4	2	2	6	2	5	1	1	3	3	1	2	4	1	1	1	1	1	1	1	1	1	1	1	1	1
33	0	1	1	1	1	4	1	1	1	2	2	5	1	1	5	5	2	1	1	1	1	1	4	4	4	7	7	4	6	2	2	5	1	2	4	2	1	1	1	1	1	1	1	1	2	1	2	3	2
30	0	2	1	0	0	8	1	1	1	2	3	2	1	1	2	1	1	1	1	1	1	1	6	6	6	5	7	6	7	1	1	5	1	2	5	1	2	1	1	1	1	1	1	1	1	1	1	1	2
33	1	2	1	1	1	1	1	1	1	4	1	1	1	1	2	2	1	1	1	1	1	1	6	5	4	5	5	6	6	1	1	1	5	1	1	5	1	2	2	2	1	1	1	1	1	2	1	3	2
38	0	2	1	0	2	5	2	1	2	3	2	2	2	1	1	2	3	7	1	7	1	1	6	4	5	7	7	6	6	4	4	4	2	3	2	4	1	1	1	1	1	1	1	1	1	2	2	4	4
23	0	2	4	1	0	7	3	3	4	5	4	5	3	1	3	3	2	1	1	2	1	1	5	5	3	6	6	6	6	5	4	5	1	5	5	1	2	1	1	1	1	1	1	1	1	2	2	4	2
57	1	2	1	0	1	8	6	5	2	2	2	4	2	2	2	2	4	1	1	3	2	2	4	5	4	4	6	4	4	1	1	2	4	1	2	4	1	1	1	1	1	1	1	4	1	1	2	2	3
30	0	2	1	0	0	8	5	2	1	5	1	2	1	1	1	1	1	1	1	1	1	1	7	4	4	7	7	6	7	3	3	4	2	3	4	2	2	5	5	5	5	5	5	5	2	3	2	4	4
22	1	2	3	1	2	4	3	3	2	4	3	3	3	3	2	2	3	6	3	3	2	2	5	6	4	5	6	5	5	4	4	3	3	4	4	2	1	2	3	3	2	2	2	2	2	2	2	2	2
35	0	3	1	0	2	7	1	1	1	1	1	1	1	1	1	2	1	1	1	1	1	1	4	5	4	6	7	5	7	1	1	5	1	1	1	5	1	3	3	3	3	1	1	1	1	1	1	2	1
23	0	1	3	0	1	9	1	1	1	6	1	1	1	1	1	1	1	1	1	1	1	1	7	7	7	7	7	7	7	5	5	5	1	5	5	1	1	2	2	2	2	2	2	2	3	3	1	3	3
32	0	2	1	0	1	8	4	2	2	2	2	2	2	2	2	2	2	1	1	2	1	1	5	4	4	6	7	6	7	4	2	5	1	4	5	1	1	1	1	1	1	1	1	1	1	2	2	3	3
50	0	2	1	0	0	2	2	3	2	4	3	5	2	1		5	4	1	1	1	1	3	5	4	4	5	4	4	2	1	1	4	2	2	4	2	1	1	2	1	1	1	1	1	1	1	1	2	2
32	0	2	1	0	1	2	4	5	4	1	1	4	2	1	2	3	1	1	1	1	1	1	6	7	7	6	5	6	6	3	1	4	2	2	5	1	1	4	4	4	4	3	4	3	1	1	1	4	4
35	0	1	2	0	1	4	2	3	3	5	4	3	2	1	4	2	4	1	1	1	1	1	3	4	4	6	6	4	6	1	1	4	2	1	5	1	1	1	1	1	1	1	1	1	1	1	1	4	3
35	0	1	1	0	0	9	1	1	1	2	1	1	1	1	1	1	1	1	1	1	1	1	6	7	7	7	7	7	7	5	5	5	1	5	5	1	1	5	5	5	5	5	5	5	2	3	2	2	2
30	0	2	1	0	0	4	1	1	1	1	1	1	1	1	1	1	1	1	1	1	1	1	6	6	6	7	7	6	7	1	1	1	5	1	1	5	2	1	1	1	2	1	1	1	2	3	3	3	3
36	0	2	1	0	0	2	2	2	1	3	1	3	2	1	2	5	1	1	1	1	1	1	5	5	4	7	7	5	7	1	1	5	1	1	4	2	1	1	1	1	1	1	1	1	1	1	1	3	2
19	0	2	4	0	0	5	5	6	5	7	6	4	5	1	5	6	5	1	1	1	1	1	6	1	1	6	5	3	5	3	3	5	1	3	5	1	1	1	1	1	1	1	1	1	1	2	1	3	1
22	1	2	1	0	0	8	4	1	1	1	2	1	1	1	1	1	1	1	1	1	1	1	6	4	4	7	7	6	7	3	2	5	1	3	5	1	1	2	1	1	3	1	1	1	1	1	1	2	3
32	1	3	1	0	0	8	2	1	1	5	1	1	1	1	1	1	1	1	1	1	1	1	7	6	6	7	7	7	7	3	3	5	1	3	5	1	1	1	2	2	1	1	1	1	1	2	2	3	3
47	1	1	1	0	1	7	7	5	6	7	5	6	5	6	6	7	6	1	1	1	1	1	7	1	1	7	5	1	7	3	2	5	1	3	5	1	2	1	1	1	2	1	1	1	1	1	1	1	1
43	0	2	1	0	0	9	1	1	1	1	1	1	1	1	1	1	1	1	1	1	1	1	6	7	7	7	7	7	7	1	1	1	5	1	1	5	3	3	2	2	3	2	2	3	1	1	1	3	1
37	0	2	1	1	1	7	1	1	1	1	1	1	1	1	1	1	1	1	1	1	1	1	4	4	5	6	7	4	7	1	1	3	3	1	5	1	1	3	2	3	3	2	2	2	2	2	2	3	3
39	0	2	4	1	2	5	2	1	2	2	4	2	1	1	1	1	4	6	1	1	1	1	6	4	4	5	4	4	4	3	1	5	1	3	5	1	1	2	1	1	1	1	1	1	1	1	1	2	1
32	0	1	1	0	1	7	5	5	5	6	7	6	5	2	5	6	5	1	1	1	1	1	4	3	3	7	4	4	7	2	2	4	2	2	4	2	2	1	1	1	1	1	1	1	2	2	1	3	3
46	0	2	1	0	2	8	3	2	1	1	1	2	1	1	1	1	2	1	1	1	1	1	5	5	5	6	6	6	5	3	2	5	1	3	5	1	1	1	1	1	1	1	1	1	1	1	2	3	3
38	1	1	1	0	1	8	1	1	1	2	1	2	2	1	1	1	2	2	1	2	2	1	4	5	4	4	6	6	4	1	1	5	1	1	5	1	1	1	1	1	1	1	1	1	1	1	1	1	1
34	0	2	4	1	2	7	1	1	1	1	1	1	1	1	1	1	1	1	1	1	1	1	4	4	5	4	7	1	4	1	2	1	5	1	1	5	2	1	1	1	1	1	1	1	1	1	1	1	1
21	1	2	1	0	1	9	1	1	1	1	1	2	1	1	1	1	1	1		1	1	1	7	7	5	6	6	7	6	5	2	5	1	3	3	3	1	2	3	1	2	1	1	1	1	2	2	2	1
30	0	2	1	0	0	5	1	1	1	1	1	1	1	1	1	1	1	1	1	1	1	1	6	6	6	5	6	5	5	3	2	5	1	3	4	2	1	3	2	2	1	1	1	1	1	2	1	4	4
23	0	2	1	0	1	7	2	2	2	2	2	2	2	2	2	2	2	2	2	2	2	2	7	6	6	6	6	6	6	1	1	1	5	1	1	5	2	1	1	1	1	1	1	1	1	1	1	2	2
32	0	2	3	0	2	8	5	7	6	7	6	7	6	6	5	6	6	7	6	7	5	7	6	7	6	5	5	7	7	4	5	3	3	2	2	4	3	3	4	5	2	3	4	3	3	4	2	3	4
26	0	2	1	0	1	6	2	1	1	2	1	2	1	1	1	5	2	1	1	4	1	1	7	4	5	7	6	7	7	5	5	5	1	5	5	1	1	1	1	1	1	1	1	1	3	3	4	3	2
24	1	2	1	0	1	8	1	1	1	1	1	1	1	1	1	1	1	1	1	1	1	1	7	7	7	7	7	7	7	1	1	1	5	1	1	5	2	1	1	1	1	1	1	1	3	1	2	4	4
30	0	2	1	0	1	3	1	1	1	1	1	1	1	1	1	1	1	1	1	1	1	1	6	6	4	7	7	7	7	1	1	1	5	1	1	5	2	1	1	1	1	1	1	1	2	2	3	3	1
34	0	2	4	0	2	6	1	1	1	2	2	2	1	1	1	1	2	1	1	1	2	1	5	7	5	4	7	6	4	3	3	5	1	3	5	1	2	2	4	3	4	4	4	4	3	1	1	3	3
45	0	2	4	0	2	5	1	1	1	1	1	1	1	1	1	1	1	7	1	1	1	1	7	7	7	7	7	1	1	1	1	1	5	1	1	5	1	2	2	2	2	1	1	1	1	1	1	1	1
34	0	1	1	0	1	8	2	2	2	5	2	2	2	1	2	2	2	2	2	3	1	2	6	6	4	5	7	5	7	3	3	5	1	3	5	1	1	1	1	1	1	1	1	3	2	3	1	3	4
27	0	2	1	0	0	6	1	1	1	2	1	1	1	1	1	1	1	1	1	1	1	1	6	6	5	7	6	6	7	4	3	5	1	4	4	2	1	1	1	1	1	1	1	1	2	2	2	4	3
30	0	1	1	0	1	2	1	1	1	2	3	3	2	1	1	1	2	1	1	1	1	1	6	5	5	6	7	6	7	3	3	5	1	3	5	1	1	1	1	1	1	1	1	1	1	2	1	1	1
51	0	1	1	0	1	2	4	3	2	3	3	3	3	1	3	3	1	1	1	2	1	1	5	4	4	5	5	4	6	1	1	3	3	2	3	3	1	2	2	2	2	1	2	2	1	1	1	2	1
26	0	2	1	0	0	8	1	2	1	4	2	2	1	1	1	1	1	2	1	1	1	1	6	6	5	7	7	7	7	1	1	1	5	1	1	5	1	1	1	1	1	1	1	1	3	1	1	4	3
44	0	1	1	0	1	6	5	2	2	6	4	3	2	1	2	6	4	2	2	4	2	2	2	2	2	4	3	2	5	1	1	5	1	1	4	2	1	1	1	1	1	1	1	1	1	3	2	1	4
53	0	2	1	0	1	7	2	3	2	6	5	6	5	2	3	3	4	2	2	2	2	2	5	4	5	5	4	3	4	2	1	4	2	2	4	2	1	1	1	1	1	1	1	1	2	3	2	3	4
29	0	1	1	0	1	4	4	4	2	5	2	6	2	1	3	3	4	1	1	1	1	1	5	4	4	6	6	5	7	2	2	5	1	2	5	1	1	1	1	1	1	1	1	1	1	2	2	2	2
43	0	2	3	0	2	8	1	1	1	1	1	1	1	1	1	1	1	1	1	1	1	1	6	6	4	7	7	7	7	5	5	5	1	5	5	1	2	1	1	1	1	1	1	1	1	1	1	1	1
45	0	1	1	0	1	7	4	4	3	4	3	4	3	3	3	3	3	2	2	2	3	2	5	4	5	6	5	4	6	4	4	5	1	4	5	1	1	1	1	1	2	1	1	1	1	3	2	2	3
38	0	2	1	0	1	7	4	4	4	7	6	4	3	4	5	5	7	6	7	6		7	5	3	4	5	3	4	6	4	3	1	5	4	1	5	2	2	3	4	5	3	4	5	3	2	3	4	3
36	0	2	3	0	0	5	1	1	1	1	1	1	1	1	1	1	1	1	1	1	1	1	5	4	4	7	7	7	7	1	1	5	1	2	5	1	1	1	1	1	1	1	1	1	1	2	1	4	3
22	0	2	1	0	1	2	2	2	2	2	1	2	1	1	1	1	1	1	1	1	1	1	6	5	5	7	7	7	7	2	2	5	1	3	4	2	1	1	1	1	2	1	1	1	3	2	3	3	3
30	0	2	4	0	1	6	3	3	5	3	3	7	3	2	4	5	3	7	1	1	1	1	4	4	2	6	5	4	6	5	3	5	1	5	5	1	1	1	1	1	1	1	1	1	1	2	2	3	3
24	0	4	3	0	1	8	5	5	6	7	4	6	4	1	2	5	6	2	4	1	1	1	2	1	1	6	4	4	4	5	2	5	1	5	2	4	2	3	3	2	2	2	2	3	2	2	2	3	1
31	0	2	3	0	2	5	5	4	4	2	5	4	4	4	4	4	4	4	4	4	4	4	2	4	1	4	4	4	4	2	2	2	4	2	3	3	1	1	1	1	1	1	1	1	2	1	2	4	4
29	1	2	1	0	1	7	1	1	1	1	1	1	1	1	1	1	1	1	1	1	1	1	3	3	2	7	7	5	7	4	3	5	1	5	5	1	1	1	1	1	1	1	1	1	1	2	1	2	2
57	0	1	1	0	0	8	5	5	4	6	5	6	4	3	5	6	5	3	2	2	3	2	4	4	4	6	5	3	5	4	4	3	3	4	2	4	1	2	2	2	2	1	1	1	1	1	1	1	2
20	0	2	1	0	0	3	2	1	1	1	1	1	1	1	1	3	1	2	1	4	1	1	3	5	4	6	7	5	6	1	1	4	2	1	5	1	1	1	4	3	3	3	2	1	4	1	2	4	4
28	0	2	3	0	1	3	2	1	1	3	4	4	3	2	2	2	3	3	1	3	2	2	4	4	4	5	4	4	6	1	1	1	5	1	1	5	2	1	2	1	2	1	1	1	2	3	2	4	4
22	0	2	1	0	1	9	3	5	5	3	5	4	3	1	3	3	1	1	1	1	1	1	6	4	2	7	7	6	7	5	5	5	1	5	5	1	2	2	2	1	1	1	1	2	2	2	2	3	3
31	1	3	1	0	2	9	5	5	3	5	2	2	5	5	5	6	2	1	1	1	1	2	7	6	6	6	7	5	6	5	5	4	2	5	5	1	1	1	2	2	1	1	1	3	3	2	2	4	3
31	0	2	2	1	0	4	5	3	2	6	4	4	1	1	2	4	1	1	1	1	1	1	7	5	5	7	7	5	7	1	1	1	5	1	1	5	1	1	1	1	1	1	1	1	3	2	3	3	4
19	0	1	4	1	0	5	2	2	2	7	2	3	1	1	2	1	1	1	1	1	1	1	6	4	4	6	7	6	7	2	2	4	2	2	3	3	1	1	1	1	3	1	1	1	1	2	2	3	3
26	0	2	1	0	1	8	5	5	4	6	2	2	2	1	4	4	1	1	1	1	1	1	2	3	1	6	2	3	6	5	5	5	1	5	5	1	1	1	1	1	1	1	1	3	1	1	1	1	1
26	0	1	1	0	1	3	5	5	3	7	6	5	5	1	5	7	5	1	1	3	2	2	6	5	6	5	4	5	6	2	1	5	1	2	5	1	1	1	1	1	1	1	1	1	3	3	1	4	4
32	1	3	1	0	1	7	2	3	1	5	1	4	2	2	2	5	1	1	1	2	1	1	7	4	4	6	6	6	7	3	2	5	1	5	4	2	2	1	1	1	1	1	1	1	2	3	2	4	4
45	0	2	1	0	1	9	3	3	5	6	4	2	2	4	4	3	4	1	1	1	1	1	6	5	4	7	6	5	7	5	5	5	1	5	5	1	1	1	1	1	1	1	1	1	1	3	2	4	4
30	0	2	3	0	2	8	2	2	2	2	2	2	2	2	2	2	2	2	2	2	2	2	2	2	2	2	2	2	2	1	1	5	1	1	5	1	1	1	1	1	1	1	1	1	1	1	1	1	1
53	0	2	1	0	1	9	7	4	5	7	4	6	5	4	5	7	4	2	1	1	1	1	5	1	1	1	3	1	4	5	5	5	1	5	5	1	1	1	1	1	1	1	1	1	1	3	2	1	4
39	0	2	3	0	1	5	5	1	5	5	5	4	5	4	5	5	5	1	1	1	1	2	4	4	3	4	6	3	4	1	1	1	5	1	1	5	1	1	1	1	1	1	1	1	1	2	2	1	3
29	0	2	1	0	2	6	3	5	2	5	3	1	1	1	3	5	3	1	1	1	1	1	7	7	3	6	7	6	7	4	4	5	1	5	5	1	2	2	3	3	3	4	4	2	1	1	1	4	4
26	0	2	2	1	1	4	1	1	1	3	4	2	1	1	1	1	1	1	1	1	1	1	5	7	6	7	7	7	7	3	3	4	2	2	5	1	1	1	1	1	1	1	1	1	1	1	1	3	2
27	1	2	1	0	0	4	5	3	2	5	3	4	5	3	5	5	2	1	1	1	1	1	6	3	2	4	7	3	6	4	4	4	2	4	4	2	2	1	1	1	1	1	1	1	3	3	1	4	4
35	0	1	4	1	2	8	4	1	1	4	1	4	1	1	1	1	1	1	1	1	1	1	6	1	5	4	7	6	4	1	1	1	5	1	5	1	1	1	1	1	1	1	1	1	1	1	1	1	1
42	0	2	1	0	1	5	1	2	2	2	1	4	1	1	1	2	1	1	1	1	1	1	5	5	5	4	7	4	6	1	1	5	1	1	5	1	1	1	1	1	1	1	1	1	1	1	1	1	1
46	1	2	1	0	0	9	2	1	2	1	1	1	1	1	2	1	1	1	1	1	1	1	6	4	5	7	7	6	7	5	5	5	1	5	5	1	1	1	1	1	1	1	1	1	1	2	1	3	3
57	0	1	1	0	0	8	1	1	1	4	4	2	1	1	1	3	1	1	1	4	1	1	5	7	7	7	6	1	4	3	1	5	1	3	5	1	1	1	1	1	1	1	1	1	1	1	1	3	2
24	0	2	4	0	1	2	2	5	3	1	5	3	2	1	6	6	5	1	1	1	1	1	6	3	3	7	6	5	7	2	1	3	3	1	3	3	2	1	1	1	1	1	1	1	3	4	3	3	4
22	0	1	1	0	2	9	2	5	5	1	4	1	2	1	6	1	5	1	1	1	1	1	3	3	2	7	7	3	1	5	5	5	1	5	5	1	1	1	1	1	1	1	1	1	1	1	1	2	2
32	1	2	5	0	2	9	1	1	1	1	1	1	1	1	1	1	1	1	1	1	1	1	1	1	1	4	7	1	7	5	3	5	1	5	5	1	1	1	1	1	1	1	1	1	1	3	2	4	4
61	1	1	3	0	0	1	5	3	5	6	5	5	5	1	5	6	4	5	5	4	3	5	6	4	3	3	4	5	2	4	2	5	1	3	3	3	2	1	1	1	1	1	1	1	1	1	1	1	1
44	0	1	1	0	2	7	2	3	2	3	3	3	2	2	3	3	3	2	2	2	2	2	5	4	2	3	6	4	2	3	3	4	2	3	4	2	2	1	1	1	1	1	1	1	2	3	1	2	2
26	1	2	4	0	0	7	1	1	1	5	1	1	1	1	1	1	1	1	1	1	1	1		6	6	7	7	7	7	5	5	5	1	5	1	5	2	1	2	2	2	1	1	1	4	4	4	4	4
37	0	2	1	0	0	5	2	3	1	1	1	2	1	1	1	4	1	1	1	1	1	1	5	6	6	6	7	5	7	4	5	5	1	5	5	1	1	1	1	1	1	1	1	1	1	1	1	1	1
35	1	2	1	0	0	9	1	1	1	1	4	1	1	1	1	1	1	1	1	1	1	1	4	7	7	7	7	7	5	5	5	5	1	5	5	1	1	1	1	1	1	1	1	1	1	1	1	1	1
28	0	2	3	0	2	5	1	5	2	2	5	7	5	1	2	5	2	3	5	6	5	5	7	4	2	2	2	2	1	5	5	5	1	5	5	1	1	4	4	4	4	1	1	3	1	3	1	4	1
28	0	1	1	0	1	2	5	3	5	5	7	2	1	1	6	7	7	1	1	1	1	1	7	1	2	7	5	6	7	1	1	5	1	1	5	1	1	2	2	2	1	1	1	1	2	2	1	3	3
55	0	2	1	0	0	8	1	1	1	5	1	5	1	1	1	5	1	1	1	1	2	1	1	7	7	2	3	1	2	2	1	5	1	2	5	1	2	5	5	5	5	5	5	5	1	1	1	1	1
24	1	4	2	0	2	7	5	5	4	6	4	2	5	5	5		6	1	1	1	1	1	4	3	2	6	4	3	6	2	2	5	1	3	5	1	2	1	1	1	1	1	1	1	2	3	3	3	3
22	0	3	1	1	0	8	7	7	7	7	7	5	7	5	7	7	7	1	1	1	1	1	7	1	1	7	7	1	7	1	1	5	1	3	5	1	1	1	3	3	3	3	3	2	1	1	1	4	2
36	0	2	1	0	0	4	4	3	4	5	3	3	5	2	5	6	3	2	2	2	2	2	6	4	4	5	4	5	5	1	1	2	4	1	1	5	2	1	1	1	1	1	1	1	1	2	1	3	1
44	0	2	4	0	1	3	2	1	3	5	4	5	3	2	4	5	1	1	1	1	1	1	5	4	5	5	4	4	1	3	3	3	3	2	3	3	1	1	1	1	1	1	1	1	2	2	2	2	2
32	0	2	1	0	2	9	2	1	2	1	5	2	5	1	5	5	2	1	1	1	1	1	7	5	4	7	7	4	5	5	5	5	1	5	5	1	1	1	1	1	1	1	1	1	1	3	1	4	4
43	0	1	1	0	1	4	5	6	5	6	5	6	3	1	5	5	3	2	2	4	3	2	5		2	4	2	3	2	2	1	5	1	2	4	2	1	1	1	1	1	1	1	1	1	1	1	2	1
34	0	1	1	0	2	1	1	4	1	1	1	3	1	1	1	5	1	1	1	1	1	1	2	4	4	5	7	4	7	3	2	5	1	4	4	2	2	1	1	1	1	1	1	1	1	2	1	2	1
34	0	2	6	0	2	9	1	1	1	2	4	1	1	1	1	3	1	1	1	1	1	1	6	4	4	7	7	6	6	5	5	1	5	5	1	5	1	5	5	5	4	5	5	4	1	2	1	1	3
38	0	2	1	0	2	8	2	4	4	4	5	4	5	2	5	5	5	2	5	3	2	5	4	3	3	3	3	3	3	5	4	5	1	5	5	1	1	1	1	1	1	1	1	1	1	1	1	2	2
22	0	2	1	0	1	8	1	4	3	1	1	4	2	1	1	5	1	7	1	1	1	1	4	4	4	7	7	4	7	1	1	5	1	1	5	1	1	1	1	1	1	1	1	1	1	2	2	3	1
26	0	2	1	0	2	5	2	2	2	4	4	4	2	1	3	4	2	1	1	1	1	1	2	4	4	5	7	3	7	1	2	4	2	2	4	2	1	1	1	1	1	1	1	1	2	3	2	3	3
19	1	2	5	0	0	9	6	1	1	1	1	1	1	4	2	1	1	1	1	1	1	1	6	4	4	7	7	4	7	5	5	5	1	5	5	1	1	1	1	1	1	1	1	1	3	2	1	4	3
33	0	2	1	0	1	7	2	1	1	1	1	1	1	1	1	1	1	1	1	1	1	1	2	4	4	7	7	4	7	3	3	5	1	4	5	1	1	1	1	1	1	1	1	1	2	4	3	3	3
32	0	2	4	0	1	1	1	1	1	1	1	1	1	1	1	1	1	1	1	1	1	1	7	7	5	7	7	1	7	2	1	4	2	2	4	2	1	1	1	1	1	1	1	1	1	2	1	2	2
32	1	3	1	0	0	8	5	5	5	6	3	1	5	3	5	5	1	1	1	1	1	1	7	3	3	7	6	3	7	3	3	5	1	3	5	1	1	2	2	2	2	1	1	1	1	2	1	3	2
37	1	2	1	0	1	4	3	2	2	5	2	2	2	5	1	3	1	1	1	2	5	1	6	4	2	4	6	4	6	2	2	5	1	2	5	1	1	1	1	1	1	1	1	2	2	1	1	3	3
38	1	3	4	0	1	4	1	1	1	1	1	1	1	1	1	1	1	1	1	1	1	1	7	4	4	7	7	7	7	3	3	5	1	3	5	1	1	1	1	1	1	1	1	1	1	3	1	2	2
28	0	2	1	0	1	2	1	1	1	1	4	1	1	1	1	1	1	1	1	1	1	1	5	5	5	7	7	7	7	1	1	1	5	1	1	5	2	1	1	1	1	1	1	1	1	1	1	1	1
27	0	2	4	1	2	8	3	3	2	2	2	2	2	1	1	5	4	1	1	1	2	1	3	3	2	3	7	3	6	1	3	5	1	3	5	1	1	1	1	1	1	1	1	1	2	2	4	3	2
28	0	1	3	1	2	8	1	1	1	5	1	1	1	1	1	1	1	1	1	1	1	1	6	7	7	7	7	7	7	4	5	5	1	5	5	1	1	1	1	1	1	1	1	1	1	2	1	2	1
29	1	2	1	0	0	8	5	5	2	7	4	7	5	7	5	7	1	1	1	2	2	1	5	7	7	4	7	2	7	1	2	1	5	2	1	5	1	1	1	1	1	1	1	1	2	3	3	4	4
24	0	1	1	1	1	5	1	1	1	1	1	1	1	1	1	1	1	1	1	1	1	1	6	4	3	5	7	4	6	1	1	1	5	1	1	5	1	1	1	1	1	1	1	1	1	1	1	2	3
36	0	2	1	0	1	1	1	1	1	1	1	1	1	1	1	7	1	7	1	1	1	1	7	7	7	7	7	1	7	1	1	1	5	1	1	5	2	1	1	2	1	1	1	1	1	2	1	2	1
43	0	2	1	0	1	6	1	2	1	3	2	2	1	1	2	2	2	1	1	1	1	1	6	6	6	6	7	6	7	1	1	5	1	2	5	1	1	2	1	1	2	1	2	1	2	2	1	2	3
38	0	1	1	0	0	9	5	5	5	6	6	5	3	5	6	5	5	2	2	2	3	2	5	2	1	5	2	3	5	5	3	5	1	4	5	1	1	1	1	1	1	1	1	1	3	2	1	3	3
55	0	2	1	0	1	8	3	3	5	2	5	2	6	2	5	5	3	2	6	3	6	6	6	3	2	2	2	2	2	4	4	5	1	5	3	3	2	1	1	1	1	1	1	1	1	1	1	2	1
35	0	2	1	0	0	8	1	2	1	1	1	1	1	1	1	5	1	1	1	1	1	1	4	4	4	4	4	4	4	3	1	5	1	3	5	1	2	3	3	3	3	3	4	2	2	1	2	3	3
26	0	1	1	0	1	9	1	1	1	2	2	2	1	1	1	1	4	1	1	1	1	1	6	6	6	4	6	5	4	4	2	5	1	4	5	1	1	1	1	1	1	1	1	1	1	2	1	2	1
31	0	2	3	0	2	5	1	1	1	1	1	1	1	1	1	1	1	1	1	1	1	1	7	7	7	7	7	7	7	1	1	1	5	1	1	5	1	1	1	1	1	1	1	1	1	1	1	2	3
22	0	3	6	0	0	9	3	3	1	7	5	3	2	1	1	1	1	1	1	1	1	1	6	5	3	7	7	4	6	5	5	5	1	5	5	1	1	2	5	3	2	2	3	1	4	4	4	4	4
39	0	2	1	0	2	5	1	1	1	1	1	1	5	1	1	4	1	1	1	1	1	1	4	7	7	7	7	6	7	5	4	4	2	5	4	2	1	3	3	3	3	3	3	3	2	2	2	4	4
20	1	2	1	0	1	7	1	1	1	2	1	1	1	1	1	1	1	1	1	1	1	1	7	7	7	7	7	7	7	5	5	3	3	5	3	3	1	1	1	1	1	1	1	1	4	4	4	4	4
22	0	2	3	1	0	8	4	7	7	7	5	6	7	1	3	7	7	3	2	2	3	4	6	5	1	5	4	3	6	5	4	5	1	5	5	1	1	1	1	1	1	1	1	1	1	2	2	3	1
35	0	2	1	0	0	7	1	1	1	1	1	1	1	1	1	1	1	1	1	1	1	1	1	4	4	4	7	4	7	1	1	1	5	1	1	5	2	1	1	1	1	1	1	1	1	1	1	1	1
28	0	2	3	0	2	5	5	5	1	7	7	3	2	1	2	5	1	2	2	2	1	1	6	4	4	2	4	4	1	5	1	5	1	2	5	1	1	1	1	1	1	1	1	1	1	2	1	2	1
26	0	2	1	0	2	3	1	1	1	1	1	1	1	1	1	1	1	1	1	1	1	1	7	6	4	7	7	7	7	5	5	5	1	5	5	1	1	1	1	1	1	1	1	1	1	1	1	1	1
34	0	2	1	0	2	5	4	1	4	4	2	2	2	1	4	2	2	1	1	1	1	1	4	4	4	7	7	6	7	3	3	4	2	3	4	2	2	1	1	1	1	1	1	1	2	3	1	3	4
30	0	2	1	0	1	1	1	1	1	5	5	1	1	1	1	1	4	1	1	1	1	1	7	7	7	7	5	7	7	2	2	5	1	2	4	2	1	1	1	1	1	1	1	1	2	1	1	4	4
25	0	2	1	0	1	6	6	4	5	4	1	7	7	1	1	4	1	1	1	1	1	1	1	4	1	4	7	1	7	1	1	1	5	3	1	5	1	1	1	1	1	1	1	1	1	2	1	2	3
42	0	2	3	0	1	3	2	1	1	5	1	1	2	1	5	5	1	1	1	1	1	1	6	7	7	6	7	6	7	5	5	4	2	5	4	2	2	1	1	1	1	1	1	1	2	1	1	2	2
26	0	1	1	0	1	8	5	5	3	3	4	3	4	1	4	4	4	3	4	2	1	4	4	3	2	4	4	4	4	4	4	5	1	4	5	1	1	1	1	1	1	1	1	1	2	2	1	3	1
25	0	2	4	1	1	1	1	1	1	7	1	2	1	1	1	1	1	1	1	1	1	1	7	7	7	7	7	7	7	5	5	5	1	5	5	1	1	1	1	1	1	1	1	1	2	3	4	4	4
24	0	2	2	0	1	2	1	1	1	1	1	1	1	1	1	1	1	1	1	1	1	1	1	1	1	4	7	4	7	1	1	5	1	1	5	1	1	1	1	1	1	1	1	1	1	1	1	2	2
28	0	3	2	1	1	5	5	2	3	5	2	4	2	1	3	5	2	1	1	1	1	1	5	5	5	7	6	5	6	3	3	4	2	4	4	2	2	1	1		1	1	1	1	2	2	2	3	3
29	0	2	1	0	0	9	2	1	1	1	1	1	1	1	1	1	1	1	1	1	1	1	6	1	1	7	7	7	7	5	5	5	1	5	5	1	1	1	1	1	1	1	1	1	2	2	1	4	3
25	0	2	1	0	0	8	3	3	3	6	3	3	3	1	3	5	5	1	1	1	1	1	6	5	5	7	4	6	7	3	1	5	1	3	5	1	1	1	1	1	1	1	1	1	2	2	2	2	2
45	0	1	1	0	1	7	2	2	2	5	2	5	2	1	1	3	3	2	2	2	2	1	6	4	5	6	5	4	6	3	3	3	3	4	5	1	1	1	1	1	1	1	1	1	1	1	1	1	3
58	0	2	6	0	0	9	1	1	1	1	1	1	1	1	1	1	1	1	1	1	1	1	7	7	7	7	7	5	6	4	4	5	1	4	5	1	1	1	1	1	1	1	1	1	4	4	3	2	2
42	0	3	1	0	0	8	1	1	2	1	1	1	1	1	1	1	1	1	1	1	1	1	7	4	3	6	7	5	7	4	3	5	1	5	5	1	1	1	1	2	2	1	1	1	2	3	1	3	2
20	0	2	2	1	1	8	3	2	2	6	5	4	3	5	5	3	4	1	2	3	1	3	5	6	4	2	7	4	5	4	5	5	1	5	5	1	1	1	1	1	1	1	1	1	1	2	2	3	2
30	0	1	3	0	1	1	1	1	1	2	2	2	1	1	1	1	2	7	2	1	1	1	7	4	3	6	7	6	5	1	1	1	5	1	1	5	1	2	1	1	1	1	1	1	1	1	1	1	1
30	0	2	4	1	2	9	4	1	2	2	3	2	1	1	2	1	2	1	1	1	1	1	6	4	1	7	7	4	7	3	2	5	1	3	5	1	1	2	1	1	1	1	1	1	1	2	2	3	3
30	0	2	1	0	1	2	4	2	4	1	4	3	2	1	1	4	2	1	1	1	1	1	5	4	4	7	7	4	7	3	2	5	1	3	4	2	2	1	1	1	1	1	1	1	1	2	1	1	1
55	0	2	1	0	2	9	3	2	3	6	5	6	3	2	2	3	2	2	2	2	2	2	5	4	4	4	5	4	5	4	4	4	2	4	4	2	1	1	1	1	1	1	1	1	1	1	1	2	2
35	1	2	1	0	2	6	2	1	1	6	1	2	2	1	2	1	2	1	1	1	2	1	6	4	4	4	7	6	7	5	5	5	1	5	5	1	1	1	1	1	2	1	1	4	1	2	1	3	3
28	0	2	2	1	2	4	1	1	1	1	1	1	1	1	1	1	1	1	1	1	1	1	3	5	7	7	7	7	7	1	1	1	5	1	5	1	1	1	1	1	1	1	1	1	3	3	2	4	4
32	0	2	1	0	0	5	2	3	3	2	5	2	4	2	4	4	5	6	3	5	3	3	4	4	3	4	3	4	3	2	1	5	1	1	5	1	1	1	5	3	2	1	1	1	2	3	4	3	3
26	0	1	1	1	1	9	1	1	1	6	1	1	1	1	1	1	1	1	1	1	1	1	7	4	5	7	7	4	7	5	5	5	1	5	5	1	1	1	2	2	2	1	1	1	1	1	1	2	1
25	0	2	1	0	1	6	2	1	2	2	4	3	2	1	1	2	2	2	2	2	1	1	4	4	4	5	6	4	6	2	2	5	1	2	3	3	2	1	1	1	1	1	1	1	1	2	1	1	2
26	0	1	3	0	1	8	4	5	4	6	5	6	5	1	5	5	6	1	2	1	1	1	5	2	1	7	5	4	6	5	5	5	1	5	1	5	2	1	1	1	1	1	1	1	1	2	1	3	3
21	0	2	1	0	0	8	5	5	3	6	7	5	5	2	6	6	5	2	1	2	1	2	5	3	3	7	2	3	6	4	4	5	1	5	4	2	2	2	3	3	4	3	3	4	4	3	3	4	4
23	1	2	1	0	2	3	1	1	1	7	7	1	1	1	1	1	1	1	1	1	1	1	7	7	7	7	7	7	7	1	1	1	5	1	1	5	2	1	1	1	1	1	1	1	2	4	4	4	2
41	0	2	1	0	2	4	2	1	1	1	1	1	1	1	1	1	1	2	1	1	1	1	5	4	5	7	7	5	7	1	1	4	2	1	4	2	1	4	4	4	4	4	4	3	1	3	1	2	1
34	0	2	3	0	2	4	4	4	6	7	7	3	5	2	1	5	2	7	1	2	1	1	6	7	1	6	7	4	2	5	4	2	4	5	1	5	1	1	1	1	1	1	1	1	1	1	1	3	3
35	0	2	3	0	1	3	1	1	1	1	1	1	1	1	1	1	1	1	1	1	1	1	4	4	4	7	7	4	4	3	1	5	1	3	4	2	2	1	1	1	1	1	1	1	4	2	4	4	4
22	0	2	3	1	2	2	6	5	4	4	5	4	5	2	5	4	4	3	4	2	1	4	6	5	4	7	6	4	6	4	1	5	1	2	4	2	1	2	3	4	3	3	3	4	1	3	2	3	3
24	0	2	2	0	1	2	2	3	2	5	3	2	2	1	2	2	2	6	2	2	2	2	4	4	2	4	5	3	5	5	5	5	1	5	5	1	1	1	1	1	1	1	1	1	2	2	3	2	3
33	0	1	2	1	2	7	5	4	4	5	6	5	4	1	5	4	4	1	1	1	1	1	7	3	1	7	4	5	5	3	3	3	3	3	3	3	1	2	2	2	3	2	2	2	1	1	1	3	3
30	0	2	3	0	0	1	1	1	1	2	1	2	1	1	1	1	1	1	1	1	1	1	6	7	7	7	7	7	7	3	1	5	1	2	5	1	2	1	2	1	1	1	1	1	1	1	1	2	2
23	0	1	1	0	2	6	2	1	1	4	1	5	1	1	2	1	1	1	1	1	1	1	7	6	5	6	6	7	6	1	1	4	2	1	3	3	1	3	1	1	1	1	1	1	1	2	1	3	2
50	0	2	4	0	1	6	3	4	3	4	1	5	4	1	3	3	1	1	1	1	1	1	5	5	6	6	7	4	6	5	5	5	1	5	5	1	1	1	1	1	1	1	1	1	3	2	2	3	4
22	0	2	1	0	1	8	2	1	1	2	1	1	1	1	1	1	4	4	1	1	1	1	5	5	1	4	4	5	4	4	3	5	1	4	2	4	2	3	3	3	2	2	1	1	4	2	3	1	4
28	0	2	3	0	1	3	5	2	2	5	1	1	1	1	1	1	1	4	1	1	1	1	6	6	5	4	7	7	7	3	2	5	1	3	5	1	2	3	3	2	2	2	2	2	1	1	2	3	4
22	0	1	1	0	0	9	1	1	1	1	1	3	1	1	1	1	1	1	1	1	1	1	7	7	5	7	7	7	7	1	1	1	5	1	1	5	1	3	4	3	3	2	3	3	3	4	1	3	3
36	0	1	1	0	0	4	1	1	1	1	1	1	1	1	1	1	1	1	1	1	1	1	6	7	5	7	7	7	7	1	1	5	1	1	5	1	1	1	1	1	1	1	1	1	1	1	1	2	1
32	1	2	4	1	1	3	1	1	1	1	1	1	1	1	1	1	1	1	1	1	1	1	7	7	7	7	7	7	7	1	1	5	1	1	1	5	2	1	1	1	1	1	1	1	4	4	2	4	4
41	0	2	1	0	1	6	1	1	1	1	1	1	1	1	1	1	1	1	1	1	1	1	6	7	4	7	7	7	7	2	2	5	1	2	5	1	2	1	1	1	1	1	1	1	2	2	1	3	2
[truncated: 33 more columns]
